# Supplementary material for: Distribution and species identification in the crustacean isopod genus Dynamene Leach, 1814 along the North East Atlantic-Black Sea axis
Source: Zookeys. 2016 Nov 23;(635):1–29. doi: 10.3897/zookeys.635.10240 (PMC5126507; doi:10.3897/zookeys.635.10240)
Supplement: XML Treatment for Dynamene [file zookeys.635.10240-treatment1.xml]

<!DOCTYPE tp:taxon-treatment
  PUBLIC "-//TaxonX//DTD Taxonomic Treatment Publishing DTD v0 20100105//EN" "tax-treatment-NSO.dtd">
<tp:taxon-treatment xmlns:tp="http://www.plazi.org/taxpub"><tp:treatment-meta><kwd-group><label>Taxon classification</label><kwd><named-content content-type="kingdom">Animalia</named-content></kwd><kwd><named-content content-type="order">Isopoda</named-content></kwd><kwd><named-content content-type="family">Sphaeromatidae</named-content></kwd></kwd-group><mixed-citation publication-type="journal"><person-group><name><surname>Vieira</surname><given-names>Pedro E.</given-names></name><name><surname>Queiroga</surname><given-names>Henrique</given-names></name><name><surname>Costa</surname><given-names>Filipe O.</given-names></name><name><surname>Holdich</surname><given-names>David M.</given-names></name></person-group><article-title>Distribution and species identification in the crustacean isopod genus <italic><tp:taxon-name><tp:taxon-name-part taxon-name-part-type="genus">Dynamene</tp:taxon-name-part></tp:taxon-name></italic> Leach, 1814 along the North East Atlantic-Black Sea axis</article-title><source>Zookeys</source><day>23</day><month>11</month><year>2016</year><volume>2016</volume><issue>635</issue><fpage>1</fpage><lpage>29</lpage><pub-id pub-id-type="doi">10.3897/zookeys.635.10240</pub-id></mixed-citation></tp:treatment-meta><tp:nomenclature><tp:taxon-name>
            <tp:taxon-name-part taxon-name-part-type="genus">Dynamene</tp:taxon-name-part>
          </tp:taxon-name><tp:taxon-authority>Leach, 1814</tp:taxon-authority></tp:nomenclature><tp:treatment-sec sec-type="synonymy" id="SECID0EKGAE"><title>Synonymy.</title><p>
            <italic><tp:taxon-name><tp:taxon-name-part taxon-name-part-type="genus">Nesaea</tp:taxon-name-part></tp:taxon-name></italic>: <xref ref-type="bibr" rid="B47">Leach (1814)</xref>.</p><p>
            <italic><tp:taxon-name><tp:taxon-name-part taxon-name-part-type="genus">Prochonaesea</tp:taxon-name-part></tp:taxon-name></italic>: <xref ref-type="bibr" rid="B31">Hesse (1873)</xref>.</p><p>
            <italic><tp:taxon-name><tp:taxon-name-part taxon-name-part-type="genus">Sorrentosphaera</tp:taxon-name-part></tp:taxon-name></italic>: <xref ref-type="bibr" rid="B74">Verhoeff (1944)</xref>.</p><!--PageBreak--></tp:treatment-sec><tp:treatment-sec sec-type="diagnosis" id="SECID0EWHAE"><title>Diagnosis.</title><p>Eubranchiate sphaeromatid with body approximately elliptical. Anteriorly, cephalosome separating the bases of the antennules. Eyes set slightly into pereonal tergite 1. Coxal plates of pereonites 1–7 separated from tergites by sutures.The seventh somite is overlapped by the sixth in adult males (stage 8), with the pleura extended postero-laterally into two small processes, which vary in shape according to species. Pleotelson domed or keeled, and terminating in an obvious terminal foramen, which may be enclosed forming a tube. Antennular peduncle articles 1 and 2 dilated and juxtaposed to ventral margins of cephalosome. All pereopods ambulatory. Both rami of pleopods 1-3 bearing margin of plumose setae. Endopods of uropod fused with protopods and juxtaposed to pleotelsonic margin; exopods posteriorly directed. Sexual dimorphism pronounced. Adult male with pereonal tergite 6 longer than those preceding, posterior margin with an elongate, posteriorly directed process either side of the mid-line (the bidentate process). Posterior part of pleotelson with central boss. Penes small, separate. Endopod of pleopod 2 lacking appendix masculina. Female with pereonal tergite 7 similar to those preceding and lacking bidentate process; pleotelson smooth. Ovigerous female with ventral marsupium, formed from four pairs of lamellae, which arise from pereonites 1-4. Mouthparts strongly metamorphosed.</p></tp:treatment-sec><tp:treatment-sec sec-type="type species" id="SECID0E2HAE"><title>Type species.</title><p>
            <italic><tp:taxon-name><tp:taxon-name-part taxon-name-part-type="genus">Oniscus</tp:taxon-name-part> <tp:taxon-name-part taxon-name-part-type="species">bidentatus</tp:taxon-name-part></tp:taxon-name></italic> Adams, 1800</p></tp:treatment-sec><ref-list><ref id="B47"><mixed-citation xmlns:xlink="http://www.w3.org/1999/xlink" xlink:type="simple">
          <person-group><name name-style="western"><surname>Leach</surname><given-names>WA</given-names></name></person-group> (<year>1814</year>) <article-title>Crustaceology.</article-title> In ‘<source>Edinburgh Encyclopedia</source>’ <volume>7</volume>: <fpage>383</fpage>–<lpage>347</lpage>.</mixed-citation></ref><ref id="B31"><mixed-citation xmlns:xlink="http://www.w3.org/1999/xlink" xlink:type="simple">
          <person-group><name name-style="western"><surname>Hesse</surname><given-names>M</given-names></name></person-group> (<year>1873</year>) <article-title>Mémoire sur des Crustacés rare et nouveaux des côtes de France.</article-title> <source>Annales des sciences naturelles, Zoologie</source> <volume>5/17</volume>: <fpage>1</fpage>–<lpage>35</lpage>.</mixed-citation></ref><ref id="B74"><mixed-citation xmlns:xlink="http://www.w3.org/1999/xlink" xlink:type="simple">
          <person-group><name name-style="western"><surname>Verhoeff</surname><given-names>E</given-names></name></person-group> (<year>1944</year>) <article-title><italic><tp:taxon-name><tp:taxon-name-part taxon-name-part-type="genus">Sorrentosphaera</tp:taxon-name-part></tp:taxon-name></italic> n.g. (<tp:taxon-name><tp:taxon-name-part taxon-name-part-type="family">Sphaeromidae</tp:taxon-name-part></tp:taxon-name>) und zur vergleichenden Morphologie der Uropoden.</article-title> <source>Zoologischer Anzeiger Leipzig</source> <volume>144</volume>: <fpage>156</fpage>–<lpage>162</lpage>.</mixed-citation></ref></ref-list></tp:taxon-treatment>
