# Supplementary material for: Distribution and species identification in the crustacean isopod genus Dynamene Leach, 1814 along the North East Atlantic-Black Sea axis
Source: Zookeys. 2016 Nov 23;(635):1–29. doi: 10.3897/zookeys.635.10240 (PMC5126507; doi:10.3897/zookeys.635.10240)
Supplement: XML Treatment for Dynamene bidentata [file zookeys.635.10240-treatment2.xml]

<!DOCTYPE tp:taxon-treatment
  PUBLIC "-//TaxonX//DTD Taxonomic Treatment Publishing DTD v0 20100105//EN" "tax-treatment-NSO.dtd">
<tp:taxon-treatment xmlns:tp="http://www.plazi.org/taxpub"><tp:treatment-meta><kwd-group><label>Taxon classification</label><kwd><named-content content-type="kingdom">Animalia</named-content></kwd><kwd><named-content content-type="order">Isopoda</named-content></kwd><kwd><named-content content-type="family">Sphaeromatidae</named-content></kwd></kwd-group><mixed-citation publication-type="journal"><person-group><name><surname>Vieira</surname><given-names>Pedro E.</given-names></name><name><surname>Queiroga</surname><given-names>Henrique</given-names></name><name><surname>Costa</surname><given-names>Filipe O.</given-names></name><name><surname>Holdich</surname><given-names>David M.</given-names></name></person-group><article-title>Distribution and species identification in the crustacean isopod genus <italic><tp:taxon-name><tp:taxon-name-part taxon-name-part-type="genus">Dynamene</tp:taxon-name-part></tp:taxon-name></italic> Leach, 1814 along the North East Atlantic-Black Sea axis</article-title><source>Zookeys</source><day>23</day><month>11</month><year>2016</year><volume>2016</volume><issue>635</issue><fpage>1</fpage><lpage>29</lpage><pub-id pub-id-type="doi">10.3897/zookeys.635.10240</pub-id></mixed-citation></tp:treatment-meta><tp:nomenclature><tp:taxon-name>
            <tp:taxon-name-part taxon-name-part-type="genus">Dynamene</tp:taxon-name-part>
            <tp:taxon-name-part taxon-name-part-type="species">bidentata</tp:taxon-name-part>
          </tp:taxon-name><tp:taxon-authority>(Adams, 1800)</tp:taxon-authority></tp:nomenclature><tp:treatment-sec sec-type="synonymy" id="SECID0ELJAE"><title>Restricted synonymy.</title><p>
            <italic><tp:taxon-name><tp:taxon-name-part taxon-name-part-type="genus">Oniscus</tp:taxon-name-part> <tp:taxon-name-part taxon-name-part-type="species">bidentatus</tp:taxon-name-part></tp:taxon-name></italic>: <xref ref-type="bibr" rid="B1">Adams (1800)</xref>.</p><p>
            <italic><tp:taxon-name><tp:taxon-name-part taxon-name-part-type="genus">Naesa</tp:taxon-name-part> <tp:taxon-name-part taxon-name-part-type="species">bidentata</tp:taxon-name-part></tp:taxon-name></italic>: Leach (1815).</p><p>
            <italic><tp:taxon-name><tp:taxon-name-part taxon-name-part-type="genus">Dynamene</tp:taxon-name-part> <tp:taxon-name-part taxon-name-part-type="species">bidentata</tp:taxon-name-part></tp:taxon-name></italic>: <xref ref-type="bibr" rid="B32">Holdich (1968a</xref>, <xref ref-type="bibr" rid="B33">b</xref>, <xref ref-type="bibr" rid="B34">c</xref>, <xref ref-type="bibr" rid="B35">1969</xref>, <xref ref-type="bibr" rid="B36">1970</xref>, <xref ref-type="bibr" rid="B37">1971</xref>, <xref ref-type="bibr" rid="B39">1976</xref>); <xref ref-type="bibr" rid="B46">Kussakin (1979)</xref>; <xref ref-type="bibr" rid="B28">Harrison and Ellis (1991)</xref>.</p><p>An extensive synonymy was given by <xref ref-type="bibr" rid="B32">Holdich (1968a</xref>, <xref ref-type="bibr" rid="B34">c</xref>) for citations prior to 1968.</p></tp:treatment-sec><tp:treatment-sec sec-type="material" id="SECID0EFMAE"><title>Material examined.</title><p>Specimens have been examined from 129 locations in the NE Atlantic, mainly from the British Isles, Channel Islands, France, Spain, Portugal and Morocco – see the Suppl. materials <xref ref-type="supplementary-material" rid="S1">1</xref> and <xref ref-type="supplementary-material" rid="S2">2</xref>. A number of literature records have been included where the diagrams clearly indicate this species. In addition, there are 76 records from the NBN database.</p></tp:treatment-sec><tp:treatment-sec sec-type="key" id="SECID0ETMAE"><title>Key morphological characters.</title><p>Body convex; in stage 8 males the pleotelsonic boss is large and bilobed, the two halves are separated by a wide v-shaped groove; the arms of the bidentate process taper to a point, and are sparsely rugose dorsally (Fig. <xref ref-type="fig" rid="F2">2A–B</xref>). In stage 7 females the pleotelsonic dome is smoothly rounded in side view and the pleotelsonic foramen is open and flush with the edge of the pleotelson (Fig. <xref ref-type="fig" rid="F3">3A–B</xref>). In populations from Atlantic coasts the smooth outline of the pleotelsonic dome in females and juveniles is key to separating this species from <italic><tp:taxon-name><tp:taxon-name-part taxon-name-part-type="genus">Dynamene</tp:taxon-name-part> <tp:taxon-name-part taxon-name-part-type="species">magnitorata</tp:taxon-name-part></tp:taxon-name></italic> and <italic><tp:taxon-name><tp:taxon-name-part taxon-name-part-type="genus">Dynamene</tp:taxon-name-part> <tp:taxon-name-part taxon-name-part-type="species">edwardsi</tp:taxon-name-part></tp:taxon-name></italic>, where it is keeled in side view. Further details are provided by the scanning electron microscope pictures of the posterior body of a stage 8 male and a stage 7 female in <xref ref-type="bibr" rid="B39">Holdich (1976)</xref>.</p><fig id="F2" position="float" orientation="portrait"><label>Figure 2.</label><caption><p>Main features of adult males (stage 8) of the NE Atlantic-Black Sea axis <italic><tp:taxon-name><tp:taxon-name-part taxon-name-part-type="genus">Dynamene</tp:taxon-name-part></tp:taxon-name></italic> spp. <bold>A, B</bold> <italic><tp:taxon-name><tp:taxon-name-part taxon-name-part-type="genus">Dynamene</tp:taxon-name-part> <tp:taxon-name-part taxon-name-part-type="species">bidentata</tp:taxon-name-part></tp:taxon-name></italic> (S. Wales). Arrows indicate shape of the bidentate process (<bold>A</bold>), uropods (<bold>A, B</bold>) and pleotelsonic boss (<bold>B</bold>) <bold>C, D</bold> <italic><tp:taxon-name><tp:taxon-name-part taxon-name-part-type="genus">Dynamene</tp:taxon-name-part> <tp:taxon-name-part taxon-name-part-type="species">magnitorata</tp:taxon-name-part></tp:taxon-name></italic> (Roscoff, France). Arrows indicate shape of the bidentate process (<bold>C</bold>), the uropods (<bold>C, D</bold>) and the pleotelsonic boss (<bold>C</bold>, <bold>D</bold>). Note the difference in the shape of the boss and the ends of the arms of the bidentate process to those of <italic><tp:taxon-name><tp:taxon-name-part taxon-name-part-type="genus">Dynamene</tp:taxon-name-part> <tp:taxon-name-part taxon-name-part-type="species">bidentata</tp:taxon-name-part></tp:taxon-name></italic> <bold>E, F</bold> <italic><tp:taxon-name><tp:taxon-name-part taxon-name-part-type="genus">Dynamene</tp:taxon-name-part> <tp:taxon-name-part taxon-name-part-type="species">edwardsi</tp:taxon-name-part></tp:taxon-name></italic> (<bold>E</bold> Canaries <bold>F</bold> Azores). Arrows indicate shape of the bidentate process (<bold>E, F</bold>), uropods (<bold>F</bold>) and pleotelsonic boss (<bold>E, F</bold>). Specimen in E shows relatively little dorso-lateral setation, whilst that in <bold>F</bold> is hirsute. Note the differences in the shape of the boss and the tips of the arms of the bidentate process compared to those of <italic><tp:taxon-name><tp:taxon-name-part taxon-name-part-type="genus">Dynamene</tp:taxon-name-part> <tp:taxon-name-part taxon-name-part-type="species">bidentata</tp:taxon-name-part></tp:taxon-name></italic> and <italic><tp:taxon-name><tp:taxon-name-part taxon-name-part-type="genus">Dynamene</tp:taxon-name-part> <tp:taxon-name-part taxon-name-part-type="species">magnitorata</tp:taxon-name-part></tp:taxon-name></italic> <bold>G, H</bold> <italic><tp:taxon-name><tp:taxon-name-part taxon-name-part-type="genus">Dynamene</tp:taxon-name-part> <tp:taxon-name-part taxon-name-part-type="species">bifida</tp:taxon-name-part></tp:taxon-name></italic> (France, Mediterranean). Arrows indicate shape of the bidentate process (<bold>G, H</bold>), uropodal exopod (H) and pleotelsonic boss (<bold>G</bold>). Note the large accessory process on each arm of the bidentate process, the small sessile pleotelsonic boss and the long narrow uropodal exopods <bold>I</bold> <italic><tp:taxon-name><tp:taxon-name-part taxon-name-part-type="genus">Dynamene</tp:taxon-name-part> <tp:taxon-name-part taxon-name-part-type="species">tubicauda</tp:taxon-name-part></tp:taxon-name></italic> (Bay of Naples, Italy). Arrows indicate the unique body shape, tubular respiratory channel, peg-like pleotelsonic bosses, and the curved uropodal exopods <bold>J, K</bold> <italic><tp:taxon-name><tp:taxon-name-part taxon-name-part-type="genus">Dynamene</tp:taxon-name-part> <tp:taxon-name-part taxon-name-part-type="species">bicolor</tp:taxon-name-part></tp:taxon-name></italic> (Bay of Naples, Italy). Arrows indicate shape of the bidentate process (<bold>J</bold>), and pleotelsonic boss (<bold>J, K</bold>). Note in particular the rugose nature of the dorsal surface of the bidentate arms, and the triangular shape of each half of the boss – in specimens from the Black Sea the boss is of a similar shape but much less prominent.</p></caption><graphic xmlns:xlink="http://www.w3.org/1999/xlink" xlink:href="zookeys-635-001-g002.jpg" position="float" orientation="portrait" xlink:type="simple" id="oo_112097.jpg"/></fig><fig id="F3" position="float" orientation="portrait"><label>Figure 3.</label><caption><p>Main features of females and juveniles of the NE Atlantic-Black Sea axis <italic><tp:taxon-name><tp:taxon-name-part taxon-name-part-type="genus">Dynamene</tp:taxon-name-part></tp:taxon-name></italic> spp. <bold>A, B</bold> <italic><tp:taxon-name><tp:taxon-name-part taxon-name-part-type="genus">Dynamene</tp:taxon-name-part> <tp:taxon-name-part taxon-name-part-type="species">bidentata</tp:taxon-name-part></tp:taxon-name></italic> (S. Wales). Arrows indicate smooth outline of pleotelsonic dome (<bold>A</bold>) and non-tubular pleotelsonic foramen (<bold>B</bold>) <bold>C, D</bold> <italic><tp:taxon-name><tp:taxon-name-part taxon-name-part-type="genus">Dynamene</tp:taxon-name-part> <tp:taxon-name-part taxon-name-part-type="species">magnitorata</tp:taxon-name-part></tp:taxon-name></italic> (Roscoff, France). Arrows indicate angular outline of pleotelsonic dome (<bold>C</bold>), posterior extension of pleotelsonic keel and non-tubular pleotelsonic foramen (<bold>D</bold>) <bold>E, F, G</bold> <italic><tp:taxon-name><tp:taxon-name-part taxon-name-part-type="genus">Dynamene</tp:taxon-name-part> <tp:taxon-name-part taxon-name-part-type="species">edwardsi</tp:taxon-name-part></tp:taxon-name></italic> (Italy). Arrows indicate angular outline of pleotelsonic dome (<bold>E</bold>) with central bulge (<bold>E, F, G</bold>) and tubular pleotelsonic foramen. (<bold>E</bold> and <bold>F</bold> from Naples, Italy <bold>G</bold> hirsute female from the Venice Lagoon, Italy) <bold>H, I</bold> <italic><tp:taxon-name><tp:taxon-name-part taxon-name-part-type="genus">Dynamene</tp:taxon-name-part> <tp:taxon-name-part taxon-name-part-type="species">bicolor</tp:taxon-name-part></tp:taxon-name></italic> (Naples, Italy). Arrows indicate angular outline of pleotelsonic dome (<bold>I</bold>) and non-tubular pleotelsonic foramen (<bold>H</bold>) <bold>J</bold>, <bold>K</bold> <italic><tp:taxon-name><tp:taxon-name-part taxon-name-part-type="genus">Dynamene</tp:taxon-name-part> <tp:taxon-name-part taxon-name-part-type="species">tubicauda</tp:taxon-name-part></tp:taxon-name></italic> (Ischia, Italy). Arrows indicate flattened epimera surrounding body that give this species a unique body shape (<bold>J, K</bold>) and the tubular pleotelsonic foramen (<bold>J, K</bold>) <bold>L, M</bold>. <italic><tp:taxon-name><tp:taxon-name-part taxon-name-part-type="genus">Dynamene</tp:taxon-name-part> <tp:taxon-name-part taxon-name-part-type="species">bifida</tp:taxon-name-part></tp:taxon-name></italic> (Ischia, Italy). Arrows indicate smooth outline to pleotelsonic dome (<bold>L</bold>) and pleotelsonic foramen at end of short tube (<bold>M</bold>).</p></caption><graphic xmlns:xlink="http://www.w3.org/1999/xlink" xlink:href="zookeys-635-001-g003.jpg" position="float" orientation="portrait" xlink:type="simple" id="oo_112098.jpg"/></fig><!--PageBreak--></tp:treatment-sec><tp:treatment-sec sec-type="description" id="SECID0ESWAE"><title>Size.</title><p>Adult males (stage 8) typically 7.0 × 3.0 mm, although specimens 10 mm in length have been seen; pre-ovigerous females (stage 7) typically 6.0 × 2.9 mm.</p></tp:treatment-sec><tp:treatment-sec sec-type="Life-history" id="SECID0EXWAE"><title>Life-history.</title><p>There are eight life-history stages in both males and females (<xref ref-type="bibr" rid="B33">Holdich 1968b</xref>). Sexual dimorphism becomes apparent in stage 6 males with the appearance of a very small bidentate process, this increases in size at the seventh, and is fully developed by the eighth and terminal stage (Figs <xref ref-type="fig" rid="F1">1D</xref>, <xref ref-type="fig" rid="F4">4</xref>–lower row 6–8). This process is absent from juveniles and females (Figs <xref ref-type="fig" rid="F1">1A-B</xref>, 4–upper row 6–8, <xref rid="F2" ref-type="fig">2A–M</xref>). Juveniles and females up to and including stage 7 are very similar to each other morphologically. At the moult to stage 8 females become ovigerous and are very similar morphologically between the species. Their mouthparts are strongly metamorphosed, and they die after releasing their broods (<xref ref-type="bibr" rid="B26">Hansen 1905</xref>, <xref ref-type="bibr" rid="B33">Holdich 1968b</xref>, <xref ref-type="bibr" rid="B37">1971</xref>). Stage 8 males live for two breeding seasons, at least in the British Isles, and remain in their cryptic habitat for the entire period without apparently feeding (<xref ref-type="bibr" rid="B37">Holdich 1971</xref>). Those in their second year are recognizable from the growths of algae, and sometimes serpulids, on the pleotelson.</p><fig id="F4" position="float" orientation="portrait"><label>Figure 4.</label><caption><p>Dorsal views of the posterior halves of the bodies of various life history stages (<bold>5–8</bold>) of <italic><tp:taxon-name><tp:taxon-name-part taxon-name-part-type="genus">Dynamene</tp:taxon-name-part> <tp:taxon-name-part taxon-name-part-type="species">bidentata</tp:taxon-name-part></tp:taxon-name></italic>. <bold>5</bold> juvenile <bold>Upper row</bold> female stages <bold>6, 7, 8</bold> (ovigerous) <bold>Lower row</bold> male stages <bold>6, 7, 8</bold>. Adapted from <xref ref-type="bibr" rid="B33">Holdich 1968b</xref>.</p></caption><graphic xmlns:xlink="http://www.w3.org/1999/xlink" xlink:href="zookeys-635-001-g004.jpg" position="float" orientation="portrait" xlink:type="simple" id="oo_112101.jpg"/></fig></tp:treatment-sec><tp:treatment-sec sec-type="habitat" id="SECID0EIZAE"><title>Habitat.</title><p>All stages can be found on a wide variety of mid- to lower littoral algae, and also in rock pools in the upper littoral zone. Fenwick (pers. comm., July 2016) has found this species commonly amongst lower shore and sublittoral coralline algae in Cornwall, and he has also recorded adults from under large lower shore pebbles. Stage 7 females and stage 8 males move from the algae into cryptic habitats, such as crevices and empty barnacle tests, particularly <italic><tp:taxon-name><tp:taxon-name-part taxon-name-part-type="genus">Balanus</tp:taxon-name-part> <tp:taxon-name-part taxon-name-part-type="species">perforatus</tp:taxon-name-part></tp:taxon-name></italic>, to breed (<xref rid="B36" ref-type="bibr">Holdich 1970</xref>, <xref rid="B39" ref-type="bibr">1976</xref>). Stage 7 females moult into stage 8 females within such a habitat and reach peak numbers in April/May each year (<xref ref-type="bibr" rid="B33">Holdich 1968b</xref>).</p></tp:treatment-sec><tp:treatment-sec sec-type="Colour" id="SECID0EE1AE"><title>Colour.</title><p>Some degree of camouflage in the algal habitat is given by green, yellow and brown ‘uniformis’ phenotypic varieties, and this is enhanced by the development in some individuals of patterns of white or red, dorsal, non-adaptable chromatophores (<xref ref-type="bibr" rid="B70">Tinturier-Hamelin 1962</xref>, <xref ref-type="bibr" rid="B71">1967</xref>, <xref ref-type="bibr" rid="B35">Holdich 1969</xref>, Arrontes 2009). In the past some workers have given specific status to the red and green colour varieties, e.g. rubra and viridis (see <xref ref-type="bibr" rid="B34">Holdich 1968c</xref>). Adult males are particularly colourful when found amongst red algae on the lower shore, with the margins of the body segments and uropods bordered in orange.</p></tp:treatment-sec><tp:treatment-sec sec-type="distribution" id="SECID0E11AE"><title>Geographical distribution.</title><p>The distribution of this species shown in <xref ref-type="bibr" rid="B36">Holdich (1970</xref>, <xref rid="B38" ref-type="bibr">1974</xref>) has been extended by the present study. It occurs from the Shetland Islands to Tarfaya in western Morocco and Tenerife and Gran Canaria in the Canary Islands, which are the only two records of the species in Macaronesia (Fig. <xref ref-type="fig" rid="F5">5A</xref>). Within this range <italic><tp:taxon-name><tp:taxon-name-part taxon-name-part-type="genus">Dynamene</tp:taxon-name-part> <tp:taxon-name-part taxon-name-part-type="species">bidentata</tp:taxon-name-part></tp:taxon-name></italic> occurs in the north, northwest (including the outer islands), west and south coasts (as far as the Isle of Wight) of Great Britain, around Northern and Southern Ireland, the Channel Islands, northwest France, Atlantic Iberian Peninsula and in northwest Africa. <xref ref-type="bibr" rid="B4">Arrontes (1991)</xref> cites <italic><tp:taxon-name><tp:taxon-name-part taxon-name-part-type="genus">Dynamene</tp:taxon-name-part> <tp:taxon-name-part taxon-name-part-type="species">bidentata</tp:taxon-name-part></tp:taxon-name></italic> as being the most abundant isopod species on shores in northern Spain. It is the only species present in the British Isles (with the exception of a single record of <italic><tp:taxon-name><tp:taxon-name-part taxon-name-part-type="genus">Dynamene</tp:taxon-name-part> <tp:taxon-name-part taxon-name-part-type="species">magnitorata</tp:taxon-name-part></tp:taxon-name></italic> in southern England). It is particularly common in SW England and SW Wales, especially where the large barnacle, <italic><tp:taxon-name><tp:taxon-name-part taxon-name-part-type="genus">Balanus</tp:taxon-name-part> <tp:taxon-name-part taxon-name-part-type="species">perforatus</tp:taxon-name-part></tp:taxon-name></italic> is present. There is one recent record for north-eastern England, which may be the result of a stranding, as are records for The Neth<!--PageBreak-->erlands, where it is not considered indigenous (<xref ref-type="bibr" rid="B41">Holthuis 1956</xref>). The closest record to the Mediterranean of <italic><tp:taxon-name><tp:taxon-name-part taxon-name-part-type="genus">Dynamene</tp:taxon-name-part> <tp:taxon-name-part taxon-name-part-type="species">bidentata</tp:taxon-name-part></tp:taxon-name></italic> is Tarifa, in southern Spain (<xref ref-type="bibr" rid="B24">Guerra-García et al. 2011</xref>, <xref ref-type="bibr" rid="B42">Izquierdo and Guerra-García 2011</xref>, <xref ref-type="bibr" rid="B25">Guerra-García et al. 2012</xref>, <xref ref-type="bibr" rid="B73">Torrecilla-Roca and Guerra-García 2012</xref>).</p><fig id="F5" position="float" orientation="portrait"><label>Figure 5.</label><caption><p>Distribution of <italic><tp:taxon-name><tp:taxon-name-part taxon-name-part-type="genus">Dynamene</tp:taxon-name-part></tp:taxon-name></italic> species along the NE Atlantic-Black Sea axis based on material validated during the present study. <bold>A</bold> <italic><tp:taxon-name><tp:taxon-name-part taxon-name-part-type="genus">Dynamene</tp:taxon-name-part> <tp:taxon-name-part taxon-name-part-type="species">bidentata</tp:taxon-name-part></tp:taxon-name></italic> <bold>B</bold> <italic><tp:taxon-name><tp:taxon-name-part taxon-name-part-type="genus">Dynamene</tp:taxon-name-part> <tp:taxon-name-part taxon-name-part-type="species">bicolor</tp:taxon-name-part></tp:taxon-name></italic> <bold>C</bold> <italic><tp:taxon-name><tp:taxon-name-part taxon-name-part-type="genus">Dynamene</tp:taxon-name-part> <tp:taxon-name-part taxon-name-part-type="species">bifida</tp:taxon-name-part></tp:taxon-name></italic> <bold>D</bold> <italic><tp:taxon-name><tp:taxon-name-part taxon-name-part-type="genus">Dynamene</tp:taxon-name-part> <tp:taxon-name-part taxon-name-part-type="species">edwardsi</tp:taxon-name-part></tp:taxon-name></italic> <bold>E</bold> <italic><tp:taxon-name><tp:taxon-name-part taxon-name-part-type="genus">Dynamene</tp:taxon-name-part> <tp:taxon-name-part taxon-name-part-type="species">magnitorata</tp:taxon-name-part></tp:taxon-name></italic> <bold>F</bold> <italic><tp:taxon-name><tp:taxon-name-part taxon-name-part-type="genus">Dynamene</tp:taxon-name-part> <tp:taxon-name-part taxon-name-part-type="species">tubicauda</tp:taxon-name-part></tp:taxon-name></italic>.</p></caption><graphic xmlns:xlink="http://www.w3.org/1999/xlink" xlink:href="zookeys-635-001-g005.jpg" position="float" orientation="portrait" xlink:type="simple" id="oo_112102.jpg"/></fig></tp:treatment-sec><tp:treatment-sec sec-type="remarks" id="SECID0EVAAG"><title>Remarks.</title><p>
            <xref ref-type="bibr" rid="B51">Maggiore and Fresi (1984)</xref> described <italic><tp:taxon-name><tp:taxon-name-part taxon-name-part-type="genus">Dynamene</tp:taxon-name-part> <tp:taxon-name-part taxon-name-part-type="species">bidentata</tp:taxon-name-part></tp:taxon-name></italic> from the Gulf of Naples (publishing descriptions and figures), and several authors (e.g., <xref ref-type="bibr" rid="B18">Castelló and Carballo 2001</xref>, <xref ref-type="bibr" rid="B16">Castellanos et al. 2003</xref>, <xref ref-type="bibr" rid="B43">Junoy and Castelló 2003</xref>) have used <xref ref-type="bibr" rid="B51">Maggiore and Fresi’s (1984)</xref> observations to justify their findings of <italic><tp:taxon-name><tp:taxon-name-part taxon-name-part-type="genus">Dynamene</tp:taxon-name-part> <tp:taxon-name-part taxon-name-part-type="species">bidentata</tp:taxon-name-part></tp:taxon-name></italic> in the Mediterranean. Yet, examination of the single specimen found by <xref ref-type="bibr" rid="B51">Maggiore and Fresi (1984)</xref> showed that it was in fact a <italic><tp:taxon-name><tp:taxon-name-part taxon-name-part-type="genus">Dynamene</tp:taxon-name-part> <tp:taxon-name-part taxon-name-part-type="species">magnitorata</tp:taxon-name-part></tp:taxon-name></italic>.</p><p>A lot of confusion regarding the identification of <italic><tp:taxon-name><tp:taxon-name-part taxon-name-part-type="genus">Dynamene</tp:taxon-name-part> <tp:taxon-name-part taxon-name-part-type="species">bidentata</tp:taxon-name-part></tp:taxon-name></italic> was caused by <xref ref-type="bibr" rid="B72">Torelli (1930)</xref> who figured what she called <italic><tp:taxon-name><tp:taxon-name-part taxon-name-part-type="genus">Dynamene</tp:taxon-name-part> <tp:taxon-name-part taxon-name-part-type="species">bidentata</tp:taxon-name-part></tp:taxon-name></italic> (a stage 8 male and a stage 8 ovigerous female), from the Bay of Naples, Italy. <xref ref-type="bibr" rid="B57">Omer-Cooper and Rawson (1934)</xref> used Torelli’s figures to illustrate <italic><tp:taxon-name><tp:taxon-name-part taxon-name-part-type="genus">Dynamene</tp:taxon-name-part> <tp:taxon-name-part taxon-name-part-type="species">bidentata</tp:taxon-name-part></tp:taxon-name></italic> from Britain, which was then proliferated in some British identification guides, e.g., <xref ref-type="bibr" rid="B6">Barrett and Yonge (1964)</xref>, although this has been corrected in more modern guides, e.g., <xref ref-type="bibr" rid="B30">Hayward and Ryland (1995)</xref>. <xref ref-type="bibr" rid="B58">Pauli (1954)</xref> also used Torelli’s figures to illustrate <italic><tp:taxon-name><tp:taxon-name-part taxon-name-part-type="genus">Dynamene</tp:taxon-name-part> <tp:taxon-name-part taxon-name-part-type="species">bidentata</tp:taxon-name-part></tp:taxon-name></italic> from the Black Sea. <xref ref-type="bibr" rid="B32">Holdich (1968a)</xref> collected material from Naples and decided that Torelli’s figures were in fact of a new species, commonly found in the Bay of Naples, which he named <italic><tp:taxon-name><tp:taxon-name-part taxon-name-part-type="genus">Dynamene</tp:taxon-name-part> <tp:taxon-name-part taxon-name-part-type="species">torelliae</tp:taxon-name-part></tp:taxon-name></italic> Holdich, 1968. However, <xref ref-type="bibr" rid="B46">Kussakin (1979)</xref> decided that <italic><tp:taxon-name><tp:taxon-name-part taxon-name-part-type="genus">Dynamene</tp:taxon-name-part> <tp:taxon-name-part taxon-name-part-type="species">torelliae</tp:taxon-name-part></tp:taxon-name></italic> was in fact synonymous with <italic><tp:taxon-name><tp:taxon-name-part taxon-name-part-type="genus">Dynamene</tp:taxon-name-part> <tp:taxon-name-part taxon-name-part-type="species">bicolor</tp:taxon-name-part></tp:taxon-name></italic> (Rathke, 1837). This species was in fact unknown to Holdich at the time of his studies.</p><p>Databases we have consulted indicate that <italic><tp:taxon-name><tp:taxon-name-part taxon-name-part-type="genus">Dynamene</tp:taxon-name-part> <tp:taxon-name-part taxon-name-part-type="species">bidentata</tp:taxon-name-part></tp:taxon-name></italic> commonly occurs around Northern and Southern Ireland. However, we could only find one modern published record, i.e., <xref ref-type="bibr" rid="B19">de Grave and Holmes (1998)</xref> from Lough Hyne in County Cork.</p><p>Unlike most other isopods, stage 8 male <italic><tp:taxon-name><tp:taxon-name-part taxon-name-part-type="genus">Dynamene</tp:taxon-name-part> <tp:taxon-name-part taxon-name-part-type="species">bidentata</tp:taxon-name-part></tp:taxon-name></italic> do not have appendix masculina on the endopods of the second pair of pleopods, this is also the case in the other <italic><tp:taxon-name><tp:taxon-name-part taxon-name-part-type="genus">Dynamene</tp:taxon-name-part></tp:taxon-name></italic> species. This phenomenon has also been noted by <xref ref-type="bibr" rid="B52">Messana (2004)</xref> in <italic><tp:taxon-name><tp:taxon-name-part taxon-name-part-type="genus">Sphaeroma</tp:taxon-name-part> <tp:taxon-name-part taxon-name-part-type="species">terebrans</tp:taxon-name-part></tp:taxon-name></italic> Bate, 1866. It is very difficult to observe mating in <italic><tp:taxon-name><tp:taxon-name-part taxon-name-part-type="genus">Dynamene</tp:taxon-name-part></tp:taxon-name></italic> due to the cryptic habitat of the adults. It is probable that sperm are released directly into the marsupium as the eggs are laid.</p></tp:treatment-sec><tp:treatment-sec><!--Section generated to contain objects referenced in tp:taxon-treatment.--><supplementary-material xmlns:xlink="http://www.w3.org/1999/xlink" id="S1" position="float" orientation="portrait" xlink:type="simple"><label>Supplementary material 1</label><caption><p>Material examined in this study</p></caption><p>Data type: occurence</p><p>Explanation note: Each entry shows the number of specimens observed for each life history stage, habitat, person who provided the specimen(s), location and country, co-ordinates and other information.</p><media xlink:href="zookeys-635-001-s001.docx" mimetype="application" mime-subtype="vnd.openxmlformats-officedocument.wordprocessingml.document" position="float" orientation="portrait" xlink:type="simple" id="oo_112103.docx"/><permissions><license xlink:type="simple"><license-p>This dataset is made available under the Open Database License (<ext-link xlink:type="simple" ext-link-type="uri" xlink:href="http://opendatacommons.org/licenses/odbl/1.0/">http://opendatacommons.org/licenses/odbl/1.0/</ext-link>). The Open Database License (ODbL) is a license agreement intended to allow users to freely share, modify, and use this Dataset while maintaining this same freedom for others, provided that the original source and author(s) are credited.</license-p></license></permissions><attrib specific-use="authors">Pedro E. Vieira, Henrique Queiroga, Filipe O. Costa, David M. Holdich</attrib></supplementary-material><supplementary-material xmlns:xlink="http://www.w3.org/1999/xlink" id="S2" position="float" orientation="portrait" xlink:type="simple"><label>Supplementary material 2</label><caption><p>List of locations where <italic><tp:taxon-name><tp:taxon-name-part taxon-name-part-type="genus">Dynamene</tp:taxon-name-part></tp:taxon-name></italic> specimens were recorded in this study</p></caption><p>Data type: occurence</p><p>Explanation note: Complete list of locations and respective regions and co-ordinates where <italic><tp:taxon-name><tp:taxon-name-part taxon-name-part-type="genus">Dynamene</tp:taxon-name-part></tp:taxon-name></italic> specimens were recorded in this study, organized by species.</p><media xlink:href="zookeys-635-001-s002.xlsx" mimetype="application" mime-subtype="vnd.openxmlformats-officedocument.spreadsheetml.sheet" position="float" orientation="portrait" xlink:type="simple" id="oo_112104.xlsx"/><permissions><license xlink:type="simple"><license-p>This dataset is made available under the Open Database License (<ext-link xlink:type="simple" ext-link-type="uri" xlink:href="http://opendatacommons.org/licenses/odbl/1.0/">http://opendatacommons.org/licenses/odbl/1.0/</ext-link>). The Open Database License (ODbL) is a license agreement intended to allow users to freely share, modify, and use this Dataset while maintaining this same freedom for others, provided that the original source and author(s) are credited.</license-p></license></permissions><attrib specific-use="authors">Pedro E. Vieira, Henrique Queiroga, Filipe O. Costa, David M. Holdich</attrib></supplementary-material><fig id="F1" position="float" orientation="portrait"><label>Figure 1.</label><caption><p>Adult male (stage 8) and pre-ovigerous female (stage 7) <italic><tp:taxon-name><tp:taxon-name-part taxon-name-part-type="genus">Dynamene</tp:taxon-name-part> <tp:taxon-name-part taxon-name-part-type="species">bidentata</tp:taxon-name-part></tp:taxon-name></italic>. <bold>A</bold> Dorsal view of stage 7 female <bold>B</bold> Lateral view of pleon (with posterior border of pereonite 7), pleotelson and right uropod of stage 7 female <bold>C</bold> Ventral view of pleotelson and uropods of stage 7 female <bold>D</bold> Dorsal view of stage 8 male <bold>E</bold> Lateral view of pereonal segment 6, pleon, and pleotelson and exopod of right uropod of stage 8 male. Adapted from <xref ref-type="bibr" rid="B33">Holdich (1968b)</xref>.</p></caption><graphic xmlns:xlink="http://www.w3.org/1999/xlink" xlink:href="zookeys-635-001-g001.jpg" position="float" orientation="portrait" xlink:type="simple" id="oo_112095.jpg"/></fig></tp:treatment-sec><ref-list><ref id="B1"><mixed-citation xmlns:xlink="http://www.w3.org/1999/xlink" xlink:type="simple">
          <person-group><name name-style="western"><surname>Adams</surname><given-names>J</given-names></name></person-group> (<year>1800</year>) <article-title>Description of some marine animals found on the coast of Wales.</article-title> <source>Transactions of the Linnean Society of London</source> <volume>5</volume>: <fpage>7</fpage>–<lpage>13</lpage>. doi: <ext-link xlink:type="simple" ext-link-type="doi" xlink:href="10.1111/j.1096-3642.1800.tb00574.x">10.1111/j.1096-3642.1800.tb00574.x</ext-link></mixed-citation></ref><ref id="B32"><mixed-citation xmlns:xlink="http://www.w3.org/1999/xlink" xlink:type="simple">
          <person-group><name name-style="western"><surname>Holdich</surname><given-names>DM</given-names></name></person-group> (<year>1968a</year>) <article-title>A systematic revision of the genus <italic><tp:taxon-name><tp:taxon-name-part taxon-name-part-type="genus">Dynamene</tp:taxon-name-part></tp:taxon-name></italic> (<tp:taxon-name><tp:taxon-name-part taxon-name-part-type="subphylum">Crustacea</tp:taxon-name-part></tp:taxon-name>: <tp:taxon-name><tp:taxon-name-part taxon-name-part-type="order">Isopoda</tp:taxon-name-part></tp:taxon-name>) with description of three new species.</article-title> <source>Pubblicazioni Della Stazione Zoologica di Napoli</source> <volume>36</volume>: <fpage>401</fpage>–<lpage>426</lpage>.</mixed-citation></ref><ref id="B33"><mixed-citation xmlns:xlink="http://www.w3.org/1999/xlink" xlink:type="simple">
          <person-group><name name-style="western"><surname>Holdich</surname><given-names>DM</given-names></name></person-group> (<year>1968b</year>) <article-title>Reproduction growth and bionomics of <italic><tp:taxon-name><tp:taxon-name-part taxon-name-part-type="genus">Dynamene</tp:taxon-name-part> <tp:taxon-name-part taxon-name-part-type="species">bidentata</tp:taxon-name-part></tp:taxon-name></italic> (<tp:taxon-name><tp:taxon-name-part taxon-name-part-type="subphylum">Crustacea</tp:taxon-name-part></tp:taxon-name> - <tp:taxon-name><tp:taxon-name-part taxon-name-part-type="order">Isopoda</tp:taxon-name-part></tp:taxon-name>).</article-title> <source>Journal of Zoology</source> <volume>156</volume>: <fpage>137</fpage>–<lpage>153</lpage>. doi: <ext-link xlink:type="simple" ext-link-type="doi" xlink:href="10.1111/j.1469-7998.1968.tb05925.x">10.1111/j.1469-7998.1968.tb05925.x</ext-link></mixed-citation></ref><ref id="B34"><mixed-citation xmlns:xlink="http://www.w3.org/1999/xlink" xlink:type="simple">
          <person-group><name name-style="western"><surname>Holdich</surname><given-names>DM</given-names></name></person-group> (<year>1968c</year>) <source>The biology of <italic><tp:taxon-name><tp:taxon-name-part taxon-name-part-type="genus">Dynamene</tp:taxon-name-part> <tp:taxon-name-part taxon-name-part-type="species">bidentata</tp:taxon-name-part></tp:taxon-name></italic> (Adams) and some related sphaeromatid <tp:taxon-name><tp:taxon-name-part taxon-name-part-type="order">Isopoda</tp:taxon-name-part></tp:taxon-name></source>. <comment>PhD Thesis</comment>, <publisher-name>University of Wales</publisher-name>, <publisher-loc>Swansea</publisher-loc>.</mixed-citation></ref><ref id="B35"><mixed-citation xmlns:xlink="http://www.w3.org/1999/xlink" xlink:type="simple">
          <person-group><name name-style="western"><surname>Holdich</surname><given-names>DM</given-names></name></person-group> (<year>1969</year>) <article-title>Polychromatism in the genus <italic><tp:taxon-name><tp:taxon-name-part taxon-name-part-type="genus">Dynamene</tp:taxon-name-part></tp:taxon-name></italic> (<tp:taxon-name><tp:taxon-name-part taxon-name-part-type="subphylum">Crustacea</tp:taxon-name-part></tp:taxon-name>: <tp:taxon-name><tp:taxon-name-part taxon-name-part-type="order">Isopoda</tp:taxon-name-part></tp:taxon-name>).</article-title> <source>Pubblicazioni Della Stazione Zoologica di Napoli</source> <volume>37</volume>: <fpage>18</fpage>–<lpage>27</lpage>.</mixed-citation></ref><ref id="B36"><mixed-citation xmlns:xlink="http://www.w3.org/1999/xlink" xlink:type="simple">
          <person-group><name name-style="western"><surname>Holdich</surname><given-names>DM</given-names></name></person-group> (<year>1970</year>) <article-title>The distribution and habitat preferences of the Afro-European species of <italic><tp:taxon-name><tp:taxon-name-part taxon-name-part-type="genus">Dynamene</tp:taxon-name-part></tp:taxon-name></italic> (<tp:taxon-name><tp:taxon-name-part taxon-name-part-type="subphylum">Crustacea</tp:taxon-name-part></tp:taxon-name>: <tp:taxon-name><tp:taxon-name-part taxon-name-part-type="order">Isopoda</tp:taxon-name-part></tp:taxon-name>).</article-title> <source>Journal of Natural History</source> <volume>4</volume>: <fpage>419</fpage>–<lpage>438</lpage>. doi: <ext-link xlink:type="simple" ext-link-type="doi" xlink:href="10.1080/00222937000770401">10.1080/00222937000770401</ext-link></mixed-citation></ref><ref id="B37"><mixed-citation xmlns:xlink="http://www.w3.org/1999/xlink" xlink:type="simple">
          <person-group><name name-style="western"><surname>Holdich</surname><given-names>DM</given-names></name></person-group> (<year>1971</year>) <article-title>Changes in physiology, structure and histochemistry occurring during the life-history of the sexually dimorphic isopod <italic><tp:taxon-name><tp:taxon-name-part taxon-name-part-type="genus">Dynamene</tp:taxon-name-part> <tp:taxon-name-part taxon-name-part-type="species">bidentata</tp:taxon-name-part></tp:taxon-name></italic> (<tp:taxon-name><tp:taxon-name-part taxon-name-part-type="subphylum">Crustacea</tp:taxon-name-part></tp:taxon-name>: <tp:taxon-name><tp:taxon-name-part taxon-name-part-type="superorder">Peracarida</tp:taxon-name-part></tp:taxon-name>).</article-title> <source>Marine Biology</source> <volume>8</volume>: <fpage>35</fpage>–<lpage>47</lpage>. doi: <ext-link xlink:type="simple" ext-link-type="doi" xlink:href="10.1007/BF00349343">10.1007/BF00349343</ext-link></mixed-citation></ref><ref id="B39"><mixed-citation xmlns:xlink="http://www.w3.org/1999/xlink" xlink:type="simple">
          <person-group><name name-style="western"><surname>Holdich</surname><given-names>DM</given-names></name></person-group> (<year>1976</year>) <article-title>A comparison of the ecology and life cycles of two species of littoral isopod.</article-title> <source>Journal of Experimental Marine Biology and Ecology</source> <volume>24</volume>: <fpage>133</fpage>–<lpage>149</lpage>. doi: <ext-link xlink:type="simple" ext-link-type="doi" xlink:href="10.1016/0022-0981(76)90099-X">10.1016/0022-0981(76)90099-X</ext-link></mixed-citation></ref><ref id="B46"><mixed-citation xmlns:xlink="http://www.w3.org/1999/xlink" xlink:type="simple">
          <person-group><name name-style="western"><surname>Kussakin</surname><given-names>OG</given-names></name></person-group> (<year>1979</year>) [<trans-title xml:lang="en">Marine and brackish water isopods of cold and temperate regions of the Northern Hemisphere (including the Black Sea but not the Mediterranean). Part I. Suborder <tp:taxon-name><tp:taxon-name-part taxon-name-part-type="suborder">Flabellifera</tp:taxon-name-part></tp:taxon-name></trans-title>]. <source>Opred Faune SSSR Akad Nauk</source> <volume>122</volume>: <fpage>1</fpage>–<lpage>470</lpage>.</mixed-citation></ref><ref id="B28"><mixed-citation xmlns:xlink="http://www.w3.org/1999/xlink" xlink:type="simple">
          <person-group><name name-style="western"><surname>Harrison</surname><given-names>K</given-names></name><name name-style="western"><surname>Ellis</surname><given-names>JP</given-names></name></person-group> (<year>1991</year>) <article-title>The genera of the <tp:taxon-name><tp:taxon-name-part taxon-name-part-type="family">Sphaeromatidae</tp:taxon-name-part></tp:taxon-name> (<tp:taxon-name><tp:taxon-name-part taxon-name-part-type="subphylum">Crustacea</tp:taxon-name-part></tp:taxon-name>: <tp:taxon-name><tp:taxon-name-part taxon-name-part-type="order">Isopoda</tp:taxon-name-part></tp:taxon-name>): a key and distribution list.</article-title> <source>Invertebrate Taxonomy</source> <volume>5</volume>: <fpage>915</fpage>–<lpage>952</lpage>. doi: <ext-link xlink:type="simple" ext-link-type="doi" xlink:href="10.1071/IT9910915">10.1071/IT9910915</ext-link></mixed-citation></ref><ref id="B26"><mixed-citation xmlns:xlink="http://www.w3.org/1999/xlink" xlink:type="simple">
          <person-group><name name-style="western"><surname>Hansen</surname><given-names>HJ</given-names></name></person-group> (<year>1905</year>) <article-title>On the propagation, structure, and classification of the Family <tp:taxon-name><tp:taxon-name-part taxon-name-part-type="family">Sphaeromidae</tp:taxon-name-part></tp:taxon-name>.</article-title> <source>Quartely Journal of Microscopical Science</source> <volume>49</volume>: <fpage>69</fpage>–<lpage>135</lpage>. <ext-link xlink:type="simple" ext-link-type="uri" xlink:href="http://biostor.org/reference/60090">http://biostor.org/reference/60090</ext-link></mixed-citation></ref><ref id="B70"><mixed-citation xmlns:xlink="http://www.w3.org/1999/xlink" xlink:type="simple">
          <person-group><name name-style="western"><surname>Tinturier-Hamelin</surname><given-names>E</given-names></name></person-group> (<year>1962</year>) <article-title>Sur le polychromatism de l’Isopode Flabellifère <italic><tp:taxon-name><tp:taxon-name-part taxon-name-part-type="genus">Dynamene</tp:taxon-name-part> <tp:taxon-name-part taxon-name-part-type="species">bidentata</tp:taxon-name-part></tp:taxon-name></italic> (Adams). I. Premiers resultats d’une étude génétique.</article-title> <source>Comptes rendus hebdomadaires des séances de l’Académie des Sciences</source> <volume>254</volume>: <fpage>3906</fpage>–<lpage>3908</lpage>.</mixed-citation></ref><ref id="B71"><mixed-citation xmlns:xlink="http://www.w3.org/1999/xlink" xlink:type="simple">
          <person-group><name name-style="western"><surname>Tinturier-Hamelin</surname><given-names>E</given-names></name></person-group> (<year>1967</year>) <article-title>Sur le polychromatism de l’Isopode Flabellifère <italic><tp:taxon-name><tp:taxon-name-part taxon-name-part-type="genus">Dynamene</tp:taxon-name-part> <tp:taxon-name-part taxon-name-part-type="species">bidentata</tp:taxon-name-part></tp:taxon-name></italic> (Adams). II. Étude génétique due mutant <italic>bimaculata</italic> partiellement lie au sexe.</article-title> <source>Archives de zoologie expérimentale et générale</source> <volume>108</volume>: <fpage>511</fpage>–<lpage>520</lpage>.</mixed-citation></ref><ref id="B38"><mixed-citation xmlns:xlink="http://www.w3.org/1999/xlink" xlink:type="simple">
          <person-group><name name-style="western"><surname>Holdich</surname><given-names>DM</given-names></name><name name-style="western"><surname>Lincoln</surname><given-names>RJ</given-names></name></person-group> (<year>1974</year>) <article-title>The distribution and habitat preferences of marine isopods: A survey Scheme.</article-title> <source>Field Studies</source> <volume>4</volume>: <fpage>97</fpage>–<lpage>104</lpage>. <ext-link xlink:type="simple" ext-link-type="uri" xlink:href="http://www.nmbl.org/cgi-bin/koha/opac-detail.pl?biblionumber=189674">http://www.nmbl.org/cgi-bin/koha/opac-detail.pl?biblionumber=189674</ext-link></mixed-citation></ref><ref id="B4"><mixed-citation xmlns:xlink="http://www.w3.org/1999/xlink" xlink:type="simple">
          <person-group><name name-style="western"><surname>Arrontes</surname><given-names>J</given-names></name></person-group> (<year>1991</year>) <article-title>Colour polymorphism in relation to spatial distribution in some intertidal isopods in Northern Spain.</article-title> <source>Journal of Marine Biological Association of the United Kingdom</source> <volume>71</volume>: <fpage>749</fpage>–<lpage>758</lpage>. doi: <ext-link xlink:type="simple" ext-link-type="doi" xlink:href="10.1017/S002531540005342X">10.1017/S002531540005342X</ext-link></mixed-citation></ref><ref id="B41"><mixed-citation xmlns:xlink="http://www.w3.org/1999/xlink" xlink:type="simple">
          <person-group><name name-style="western"><surname>Holthuis</surname><given-names>LB</given-names></name></person-group> (<year>1956</year>) <article-title><tp:taxon-name><tp:taxon-name-part taxon-name-part-type="order">Isopoda</tp:taxon-name-part></tp:taxon-name> en <tp:taxon-name><tp:taxon-name-part taxon-name-part-type="order">Tanaidacea</tp:taxon-name-part></tp:taxon-name>.</article-title> <source>Fauna van Nederland</source> <volume>16</volume>: <fpage>1</fpage>–<lpage>280</lpage>.</mixed-citation></ref><ref id="B24"><mixed-citation xmlns:xlink="http://www.w3.org/1999/xlink" xlink:type="simple">
          <person-group><name name-style="western"><surname>Guerra-García</surname><given-names>JM</given-names></name><name name-style="western"><surname>Baeza-Rojano</surname><given-names>E</given-names></name><name name-style="western"><surname>Cabezas</surname><given-names>MP</given-names></name><name name-style="western"><surname>García-Gómez</surname><given-names>JC</given-names></name></person-group> (<year>2011</year>) <article-title>Vertical distribution and seasonality of peracarid crustaceans associated with intertidal macroalgae.</article-title> <source>Journal of Sea Research</source> <volume>65</volume>: <fpage>256</fpage>–<lpage>264</lpage>. doi: <ext-link xlink:type="simple" ext-link-type="doi" xlink:href="10.1016/j.seares.2010.12.001">10.1016/j.seares.2010.12.001</ext-link></mixed-citation></ref><ref id="B42"><mixed-citation xmlns:xlink="http://www.w3.org/1999/xlink" xlink:type="simple">
          <person-group><name name-style="western"><surname>Izquierdo</surname><given-names>D</given-names></name><name name-style="western"><surname>Guerra-García</surname><given-names>JM</given-names></name></person-group> (<year>2011</year>) <article-title>Distribution patterns of the peracarid crustaceans associated with the alga <italic><tp:taxon-name><tp:taxon-name-part taxon-name-part-type="genus">Corallina</tp:taxon-name-part> <tp:taxon-name-part taxon-name-part-type="species">elongata</tp:taxon-name-part></tp:taxon-name></italic> along the intertidal rocky shores of the Iberian Peninsula.</article-title> <source>Helgoland Marine Research</source> <volume>65</volume>: <fpage>233</fpage>–<lpage>243</lpage>. doi: <ext-link xlink:type="simple" ext-link-type="doi" xlink:href="10.1007/s10152-010-0219-y">10.1007/s10152-010-0219-y</ext-link></mixed-citation></ref><ref id="B25"><mixed-citation xmlns:xlink="http://www.w3.org/1999/xlink" xlink:type="simple">
          <person-group><name name-style="western"><surname>Guerra-García</surname><given-names>JM</given-names></name><name name-style="western"><surname>Ros</surname><given-names>M</given-names></name><name name-style="western"><surname>Izquierdo</surname><given-names>D</given-names></name><name name-style="western"><surname>Soler-Hurtado</surname><given-names>MM</given-names></name></person-group> (<year>2012</year>) <article-title>The invasive <italic><tp:taxon-name><tp:taxon-name-part taxon-name-part-type="genus">Asparagopsis</tp:taxon-name-part> <tp:taxon-name-part taxon-name-part-type="species">armata</tp:taxon-name-part></tp:taxon-name></italic> versus the native <italic><tp:taxon-name><tp:taxon-name-part taxon-name-part-type="genus">Corallina</tp:taxon-name-part> <tp:taxon-name-part taxon-name-part-type="species">elongata</tp:taxon-name-part></tp:taxon-name></italic>: differences in associated peracarid assemblages.</article-title> <source>Journal of Experimental Marine Biology and Ecology</source> <volume>416/417</volume>: <fpage>121</fpage>–<lpage>128</lpage>. doi: <ext-link xlink:type="simple" ext-link-type="doi" xlink:href="10.1016/j.jembe.2012.02.018">10.1016/j.jembe.2012.02.018</ext-link></mixed-citation></ref><ref id="B73"><mixed-citation xmlns:xlink="http://www.w3.org/1999/xlink" xlink:type="simple">
          <person-group><name name-style="western"><surname>Torrecilla-Roca</surname><given-names>I</given-names></name><name name-style="western"><surname>Guerra-García</surname><given-names>JM</given-names></name></person-group> (<year>2012</year>) <article-title>Feeding habits of the peracarid crustaceans associated to the alga <italic><tp:taxon-name><tp:taxon-name-part taxon-name-part-type="genus">Fucus</tp:taxon-name-part> <tp:taxon-name-part taxon-name-part-type="species">spiralis</tp:taxon-name-part></tp:taxon-name></italic> in Tarifa Island, Cádiz (Southern Spain).</article-title> <source>Zoologica Baetica</source> <volume>23</volume>: <fpage>39</fpage>–<lpage>47</lpage>. <ext-link xlink:type="simple" ext-link-type="uri" xlink:href="https://idus.us.es/xmlui/handle/11441/28212">https://idus.us.es/xmlui/handle/11441/28212</ext-link></mixed-citation></ref><ref id="B51"><mixed-citation xmlns:xlink="http://www.w3.org/1999/xlink" xlink:type="simple">
          <person-group><name name-style="western"><surname>Maggiore</surname><given-names>F</given-names></name><name name-style="western"><surname>Fresi</surname><given-names>E</given-names></name></person-group> (<year>1984</year>) <article-title>Presence of <italic><tp:taxon-name><tp:taxon-name-part taxon-name-part-type="genus">Dynamene</tp:taxon-name-part> <tp:taxon-name-part taxon-name-part-type="species">bidentata</tp:taxon-name-part></tp:taxon-name></italic> (Adams, 1800) in the Mediterranean (<tp:taxon-name><tp:taxon-name-part taxon-name-part-type="order">Isopoda</tp:taxon-name-part></tp:taxon-name>).</article-title> <source>Crustaceana</source> <volume>46</volume>: <fpage>309</fpage>–<lpage>313</lpage>. doi: <ext-link xlink:type="simple" ext-link-type="doi" xlink:href="10.1163/156854084X00234">10.1163/156854084X00234</ext-link></mixed-citation></ref><ref id="B18"><mixed-citation xmlns:xlink="http://www.w3.org/1999/xlink" xlink:type="simple">
          <person-group><name name-style="western"><surname>Castelló</surname><given-names>J</given-names></name><name name-style="western"><surname>Carballo</surname><given-names>JL</given-names></name></person-group> (<year>2001</year>) <article-title>Isopod fauna , excluding <tp:taxon-name><tp:taxon-name-part taxon-name-part-type="suborder">Epicaridea</tp:taxon-name-part></tp:taxon-name> , from the Strait of Gibraltar and nearby areas (Southern Iberian Peninsula).</article-title> <source>Scientia Marina</source> <volume>65</volume>: <fpage>221</fpage>–<lpage>241</lpage>. doi: <ext-link xlink:type="simple" ext-link-type="doi" xlink:href="10.3989/scimar.2001.65n3221">10.3989/scimar.2001.65n3221</ext-link></mixed-citation></ref><ref id="B16"><mixed-citation xmlns:xlink="http://www.w3.org/1999/xlink" xlink:type="simple">
          <person-group><name name-style="western"><surname>Castellanos</surname><given-names>C</given-names></name><name name-style="western"><surname>Hernández-Vega</surname><given-names>S</given-names></name><name name-style="western"><surname>Junoy</surname><given-names>J</given-names></name></person-group> (<year>2003</year>) <article-title>Isópodos marinos (<tp:taxon-name><tp:taxon-name-part taxon-name-part-type="subphylum">Crustacea</tp:taxon-name-part></tp:taxon-name>: <tp:taxon-name><tp:taxon-name-part taxon-name-part-type="order">Isopoda</tp:taxon-name-part></tp:taxon-name>) de las islas Chafarinas (Mediterráneo occidental).</article-title> <source>Boletin Instituto Español de Oceanografía</source> <volume>19</volume>: <fpage>219</fpage>–<lpage>233</lpage>. <ext-link xlink:type="simple" ext-link-type="uri" xlink:href="http://www.revistas.ieo.es/index.php/boletin_ieo/article/view/133/126">http://www.revistas.ieo.es/index.php/boletin_ieo/article/view/133/126</ext-link></mixed-citation></ref><ref id="B43"><mixed-citation xmlns:xlink="http://www.w3.org/1999/xlink" xlink:type="simple">
          <person-group><name name-style="western"><surname>Junoy</surname><given-names>J</given-names></name><name name-style="western"><surname>Castelló</surname><given-names>J</given-names></name></person-group> (<year>2003</year>) <article-title>Catálogo de las especies ibéricas y baleares de isópodos marinos (<tp:taxon-name><tp:taxon-name-part taxon-name-part-type="subphylum">Crustacea</tp:taxon-name-part></tp:taxon-name>: <tp:taxon-name><tp:taxon-name-part taxon-name-part-type="order">Isopoda</tp:taxon-name-part></tp:taxon-name>).</article-title> <source>Boletin Instituto Español de Oceanografía</source> <volume>19</volume>: <fpage>293</fpage>–<lpage>325</lpage>. <ext-link xlink:type="simple" ext-link-type="uri" xlink:href="http://www.revistas.ieo.es/index.php/boletin_ieo/article/view/139/132">http://www.revistas.ieo.es/index.php/boletin_ieo/article/view/139/132</ext-link></mixed-citation></ref><ref id="B72"><mixed-citation xmlns:xlink="http://www.w3.org/1999/xlink" xlink:type="simple">
          <person-group><name name-style="western"><surname>Torelli</surname><given-names>B</given-names></name></person-group> (<year>1930</year>) <article-title>Sferomidi del Golfo di Napoli: revisione degli sferomoidi mediterranei.</article-title> <source>Pubblicazioni Della Stazione Zoologica di Napoli</source> <volume>10</volume>: <fpage>297</fpage>–<lpage>343</lpage>.</mixed-citation></ref><ref id="B57"><mixed-citation xmlns:xlink="http://www.w3.org/1999/xlink" xlink:type="simple">
          <person-group><name name-style="western"><surname>Omer-Cooper</surname><given-names>J</given-names></name><name name-style="western"><surname>Rawson</surname><given-names>J</given-names></name></person-group> (<year>1934</year>) <article-title>Notes on the British <tp:taxon-name><tp:taxon-name-part taxon-name-part-type="family">Sphaeromatidae</tp:taxon-name-part></tp:taxon-name> (<tp:taxon-name><tp:taxon-name-part taxon-name-part-type="subphylum">Crustacea</tp:taxon-name-part></tp:taxon-name>, <tp:taxon-name><tp:taxon-name-part taxon-name-part-type="order">Isopoda</tp:taxon-name-part></tp:taxon-name>).</article-title> <source>Reports of the Dove Marine Laboratory</source> <volume>3</volume>: <fpage>22</fpage>–<lpage>58</lpage>.</mixed-citation></ref><ref id="B6"><mixed-citation xmlns:xlink="http://www.w3.org/1999/xlink" xlink:type="simple">
          <person-group><name name-style="western"><surname>Barrett</surname><given-names>J</given-names></name><name name-style="western"><surname>Yonge</surname><given-names>C</given-names></name></person-group> (<year>1964</year>) <source>Collins Pocket Guide to the Sea Shore.</source> <publisher-name>Collins</publisher-name>, <publisher-loc>Ammanford</publisher-loc>, <size units="page">272 pp</size>.</mixed-citation></ref><ref id="B30"><mixed-citation xmlns:xlink="http://www.w3.org/1999/xlink" xlink:type="simple">
          <person-group><name name-style="western"><surname>Hayward</surname><given-names>PJ</given-names></name><name name-style="western"><surname>Ryland</surname><given-names>JS</given-names></name></person-group> (<year>1995</year>) <source>Handbook of the Marine Fauna of North-west Europe.</source> <publisher-name>Oxford University Press</publisher-name>, <publisher-loc>Oxford</publisher-loc>, <size units="page">816 pp</size>.</mixed-citation></ref><ref id="B58"><mixed-citation xmlns:xlink="http://www.w3.org/1999/xlink" xlink:type="simple">
          <person-group><name name-style="western"><surname>Pauli</surname><given-names>VL</given-names></name></person-group> (<year>1954</year>) <article-title>Free living isopods of the Black Sea.</article-title> <source>Travaux of the Sevastopol Biological Station</source> <volume>8</volume>: <fpage>100</fpage>–<lpage>135</lpage>.</mixed-citation></ref><ref id="B19"><mixed-citation xmlns:xlink="http://www.w3.org/1999/xlink" xlink:type="simple">
          <person-group><name name-style="western"><surname>De Grave</surname><given-names>S</given-names></name><name name-style="western"><surname>Holmes</surname><given-names>JMC</given-names></name></person-group> (<year>1998</year>) <article-title>The distribution of marine isopods (<tp:taxon-name><tp:taxon-name-part taxon-name-part-type="subphylum">Crustacea</tp:taxon-name-part></tp:taxon-name>) in Lough Hyne.</article-title> <source>Biology &amp; Environment, Proceedings of the Royal Irish Academy</source> <volume>98B</volume>: <fpage>23</fpage>–<lpage>30</lpage>. <ext-link xlink:type="simple" ext-link-type="uri" xlink:href="http://www.jstor.org/stable/20500015">http://www.jstor.org/stable/20500015</ext-link></mixed-citation></ref><ref id="B52"><mixed-citation xmlns:xlink="http://www.w3.org/1999/xlink" xlink:type="simple">
          <person-group><name name-style="western"><surname>Messana</surname><given-names>G</given-names></name></person-group> (<year>2004</year>) <article-title>How can I mate without an appendix masculina? The case of <italic><tp:taxon-name><tp:taxon-name-part taxon-name-part-type="genus">Sphaeroma</tp:taxon-name-part> <tp:taxon-name-part taxon-name-part-type="species">terebrans</tp:taxon-name-part></tp:taxon-name></italic> Bate, 1866 (<tp:taxon-name><tp:taxon-name-part taxon-name-part-type="subphylum">Crustacea</tp:taxon-name-part></tp:taxon-name>, <tp:taxon-name><tp:taxon-name-part taxon-name-part-type="order">Isopoda</tp:taxon-name-part></tp:taxon-name>, <tp:taxon-name><tp:taxon-name-part taxon-name-part-type="family">Sphaeromatidae</tp:taxon-name-part></tp:taxon-name>).</article-title> <source>Crustaceana</source> <volume>77</volume>: <fpage>499</fpage>–<lpage>515</lpage>. doi: <ext-link xlink:type="simple" ext-link-type="doi" xlink:href="10.1163/1568540041643346">10.1163/1568540041643346</ext-link></mixed-citation></ref></ref-list></tp:taxon-treatment>
