# Supplementary material for: Distribution and species identification in the crustacean isopod genus Dynamene Leach, 1814 along the North East Atlantic-Black Sea axis
Source: Zookeys. 2016 Nov 23;(635):1–29. doi: 10.3897/zookeys.635.10240 (PMC5126507; doi:10.3897/zookeys.635.10240)
Supplement: XML Treatment for Dynamene bicolor [file zookeys.635.10240-treatment3.xml]

<!DOCTYPE tp:taxon-treatment
  PUBLIC "-//TaxonX//DTD Taxonomic Treatment Publishing DTD v0 20100105//EN" "tax-treatment-NSO.dtd">
<tp:taxon-treatment xmlns:tp="http://www.plazi.org/taxpub"><tp:treatment-meta><kwd-group><label>Taxon classification</label><kwd><named-content content-type="kingdom">Animalia</named-content></kwd><kwd><named-content content-type="order">Isopoda</named-content></kwd><kwd><named-content content-type="family">Sphaeromatidae</named-content></kwd></kwd-group><mixed-citation publication-type="journal"><person-group><name><surname>Vieira</surname><given-names>Pedro E.</given-names></name><name><surname>Queiroga</surname><given-names>Henrique</given-names></name><name><surname>Costa</surname><given-names>Filipe O.</given-names></name><name><surname>Holdich</surname><given-names>David M.</given-names></name></person-group><article-title>Distribution and species identification in the crustacean isopod genus <italic><tp:taxon-name><tp:taxon-name-part taxon-name-part-type="genus">Dynamene</tp:taxon-name-part></tp:taxon-name></italic> Leach, 1814 along the North East Atlantic-Black Sea axis</article-title><source>Zookeys</source><day>23</day><month>11</month><year>2016</year><volume>2016</volume><issue>635</issue><fpage>1</fpage><lpage>29</lpage><pub-id pub-id-type="doi">10.3897/zookeys.635.10240</pub-id></mixed-citation></tp:treatment-meta><tp:nomenclature><tp:taxon-name>
            <tp:taxon-name-part taxon-name-part-type="genus">Dynamene</tp:taxon-name-part>
            <tp:taxon-name-part taxon-name-part-type="species">bicolor</tp:taxon-name-part>
          </tp:taxon-name><tp:taxon-authority>(Rathke, 1837)</tp:taxon-authority></tp:nomenclature><tp:treatment-sec sec-type="synonymy" id="SECID0ENIAG"><title>Restricted synonymy.</title><p>
            <italic><tp:taxon-name><tp:taxon-name-part taxon-name-part-type="genus">Campecopea</tp:taxon-name-part> <tp:taxon-name-part taxon-name-part-type="species">bicolor</tp:taxon-name-part></tp:taxon-name></italic>: <xref ref-type="bibr" rid="B63">Rathke (1837)</xref>.</p><p>
            <italic><tp:taxon-name><tp:taxon-name-part taxon-name-part-type="genus">Dynamene</tp:taxon-name-part> <tp:taxon-name-part taxon-name-part-type="species">bidentata</tp:taxon-name-part></tp:taxon-name></italic>: <xref ref-type="bibr" rid="B72">Torelli (1930)</xref>; <xref ref-type="bibr" rid="B57">Omer-Cooper and Rawson (1934)</xref>; <xref ref-type="bibr" rid="B58">Pauli (1954)</xref>; <xref ref-type="bibr" rid="B41">Holthuis (1956)</xref>; <xref ref-type="bibr" rid="B6">Barrett and Yonge (1964)</xref>; [not <italic><tp:taxon-name><tp:taxon-name-part taxon-name-part-type="genus">Dynamene</tp:taxon-name-part> <tp:taxon-name-part taxon-name-part-type="species">bidentata</tp:taxon-name-part></tp:taxon-name></italic> of <xref ref-type="bibr" rid="B1">Adams (1800)</xref>].</p><p>
            <italic><tp:taxon-name><tp:taxon-name-part taxon-name-part-type="genus">Dynamene</tp:taxon-name-part> <tp:taxon-name-part taxon-name-part-type="species">torelliae</tp:taxon-name-part></tp:taxon-name></italic>: Holdich (1968, <xref ref-type="bibr" rid="B36">1970</xref>).</p><p>
            <italic><tp:taxon-name><tp:taxon-name-part taxon-name-part-type="genus">Dynamene</tp:taxon-name-part> <tp:taxon-name-part taxon-name-part-type="species">bicolor</tp:taxon-name-part></tp:taxon-name></italic>: <xref ref-type="bibr" rid="B46">Kussakin (1979)</xref>; <xref ref-type="bibr" rid="B51">Maggiore and Fresi (1984)</xref>.</p></tp:treatment-sec><tp:treatment-sec sec-type="material" id="SECID0ETLAG"><title>Material examined.</title><p>Specimens have been examined from 48 locations in 12 countries in the Mediterranean and Black Seas - see the Suppl. materials <xref ref-type="supplementary-material" rid="S1">1</xref> and <xref ref-type="supplementary-material" rid="S2">2</xref>. A number of literature records have been included where the diagrams clearly indicate this species.</p><!--PageBreak--></tp:treatment-sec><tp:treatment-sec sec-type="key" id="SECID0ECMAG"><title>Key morphological characters.</title><p>In stage 8 males the pleotelsonic boss is comprised of two right-angled triangular structures separated by a deep groove (however, the boss may be very low lying in some specimens, e.g., those from the Black Sea); the arms of bidentate process taper to a point and are rugose dorsally (Fig. <xref ref-type="fig" rid="F2">2J–K</xref>). In stage 7 females the pleotelsonic dome is keeled in side view and the pleotelsonic foramen is flush with the edge of the pleotelson (Fig. <xref ref-type="fig" rid="F3">3H, I</xref>). The females of this species are very difficult to separate from those of <italic><tp:taxon-name><tp:taxon-name-part taxon-name-part-type="genus">Dynamene</tp:taxon-name-part> <tp:taxon-name-part taxon-name-part-type="species">magnitorata</tp:taxon-name-part></tp:taxon-name></italic>. <xref ref-type="bibr" rid="B51">Maggiore and Fresi (1984)</xref> provide a complete description of <italic><tp:taxon-name><tp:taxon-name-part taxon-name-part-type="genus">Dynamene</tp:taxon-name-part> <tp:taxon-name-part taxon-name-part-type="species">bicolor</tp:taxon-name-part></tp:taxon-name></italic>.</p></tp:treatment-sec><tp:treatment-sec sec-type="description" id="SECID0EINAG"><title>Size.</title><p>Adult males (stage 8) typically 3.5 × 1.5 mm, pre-ovigerous females (stage 7) typically 3.0 × 1.3 mm.</p></tp:treatment-sec><tp:treatment-sec sec-type="Life-history" id="SECID0ENNAG"><title>Life-history.</title><p>Nothing is known of the life-history, other than the fact that sexual dimorphism occurs with males developing the bidentate process characteristic of the genus.</p></tp:treatment-sec><tp:treatment-sec sec-type="habitat" id="SECID0ESNAG"><title>Habitat.</title><p>Juveniles are usually found in shallow water on a variety of algae down to 3.0 m and adults in empty <italic><tp:taxon-name><tp:taxon-name-part taxon-name-part-type="genus">Balanus</tp:taxon-name-part></tp:taxon-name></italic> tests, in mussel beds, in rock crevices, within sponges, and under rocks throughout the Mediterranean. However, occasionally they have been found in deeper water, e.g., off the island of Chios (Greece) specimens were collected from <italic><tp:taxon-name><tp:taxon-name-part taxon-name-part-type="genus">Cystoseira</tp:taxon-name-part></tp:taxon-name></italic> at depths from 0.5 – 30 m (see Suppl. material <xref ref-type="supplementary-material" rid="S1">1</xref>).</p></tp:treatment-sec><tp:treatment-sec sec-type="Colour" id="SECID0EKOAG"><title>Colour.</title><p>As with <italic><tp:taxon-name><tp:taxon-name-part taxon-name-part-type="genus">Dynamene</tp:taxon-name-part> <tp:taxon-name-part taxon-name-part-type="species">bidentata</tp:taxon-name-part></tp:taxon-name></italic>, some degree of camouflage in the algal habitat is given by yellow or dull green ‘uniformis’ phenotypic varieties, and this is enhanced by the development in some individuals of patterns of white or red, dorsal, non-adaptable chromatophores (<xref ref-type="bibr" rid="B35">Holdich 1969</xref>).</p></tp:treatment-sec><tp:treatment-sec sec-type="distribution" id="SECID0E5OAG"><title>Geographical distribution.</title><p>The distribution of this species shown in <xref ref-type="bibr" rid="B36">Holdich (1970)</xref> has been extended by the present study. It is the most commonly recorded <italic><tp:taxon-name><tp:taxon-name-part taxon-name-part-type="genus">Dynamene</tp:taxon-name-part></tp:taxon-name></italic> species in the Mediterranean, occurring from the Balearic Islands in the west to the coast of Israel in the east, although there are only a few records for the North African coast (Fig. <xref ref-type="fig" rid="F5">5B</xref>). It has been frequently recorded around the Greek islands and mainland coast of both Greece and Turkey. The most northerly record is for Croatia in the Aegean Sea. It has also been recorded for a number of countries around the Black Sea (Bulgaria, Romania, Turkey and Georgia) (Fig. <xref ref-type="fig" rid="F5">5B</xref>). Most records in the literature refer to <italic><tp:taxon-name><tp:taxon-name-part taxon-name-part-type="genus">Dynamene</tp:taxon-name-part> <tp:taxon-name-part taxon-name-part-type="species">torelliae</tp:taxon-name-part></tp:taxon-name></italic>, which is now considered synonymous with <italic><tp:taxon-name><tp:taxon-name-part taxon-name-part-type="genus">Dynamene</tp:taxon-name-part> <tp:taxon-name-part taxon-name-part-type="species">bicolor</tp:taxon-name-part></tp:taxon-name></italic>.</p></tp:treatment-sec><tp:treatment-sec sec-type="remarks" id="SECID0ELQAG"><title>Remarks.</title><p>Many records exist, both published and unpublished, for <italic><tp:taxon-name><tp:taxon-name-part taxon-name-part-type="genus">Dynamene</tp:taxon-name-part> <tp:taxon-name-part taxon-name-part-type="species">bicolor</tp:taxon-name-part></tp:taxon-name></italic> (usually as ‘<italic><tp:taxon-name><tp:taxon-name-part taxon-name-part-type="genus">Dynamene</tp:taxon-name-part> <tp:taxon-name-part taxon-name-part-type="species">torelliae</tp:taxon-name-part></tp:taxon-name></italic>’) in the Mediterranean Sea, particularly from the coasts of Spain, France, Italy and Greece (<xref ref-type="bibr" rid="B36">Holdich 1970</xref>, <xref ref-type="bibr" rid="B5">Bakir et al. 2014</xref>). However, its presence in Egypt and Israel was unreported until now. Previous observations indicated its presence in the Black Sea (<xref ref-type="bibr" rid="B46">Kussakin 1979</xref>), where it was thought to be the only <italic><tp:taxon-name><tp:taxon-name-part taxon-name-part-type="genus">Dynamene</tp:taxon-name-part></tp:taxon-name></italic> species present (<xref ref-type="bibr" rid="B23">Gönlügür-Demirci and Katağan 2004</xref>). On comparing specimens from the Black and Mediterranean Seas the current authors have accepted the decision of <xref ref-type="bibr" rid="B46">Kussakin (1979)</xref> that <italic><tp:taxon-name><tp:taxon-name-part taxon-name-part-type="genus">Dynamene</tp:taxon-name-part> <tp:taxon-name-part taxon-name-part-type="species">torelliae</tp:taxon-name-part></tp:taxon-name></italic> and <italic><tp:taxon-name><tp:taxon-name-part taxon-name-part-type="genus">Dynamene</tp:taxon-name-part> <tp:taxon-name-part taxon-name-part-type="species">bicolor</tp:taxon-name-part></tp:taxon-name></italic> are synonymous. However, it is clear that some of the specimens from the Black Sea have a reduced pleotelsonic boss, and the two may eventually turn out to be separate species when more material is examined. <xref ref-type="bibr" rid="B45">Kirkim et al. (2006)</xref> commented on the form of the pleotelsonic boss, stating that this can vary from two small projections to a well-formed <!--PageBreak-->boss in specimens of ‘<italic><tp:taxon-name><tp:taxon-name-part taxon-name-part-type="genus">Dynamene</tp:taxon-name-part> <tp:taxon-name-part taxon-name-part-type="species">torelliae</tp:taxon-name-part></tp:taxon-name></italic>’ from the Aegean Sea. <xref ref-type="bibr" rid="B63">Rathke’s (1837)</xref> drawings of <italic><tp:taxon-name><tp:taxon-name-part taxon-name-part-type="genus">Dynamene</tp:taxon-name-part> <tp:taxon-name-part taxon-name-part-type="species">bicolor</tp:taxon-name-part></tp:taxon-name></italic> show the posterior halves of a female and a stage 7 male. The male has two joined hemispherical pleotelsonic bosses, which are similar to those found in the same stage of ‘<italic><tp:taxon-name><tp:taxon-name-part taxon-name-part-type="genus">Dynamene</tp:taxon-name-part> <tp:taxon-name-part taxon-name-part-type="species">torelliae</tp:taxon-name-part></tp:taxon-name></italic>’ and unlike that of <italic><tp:taxon-name><tp:taxon-name-part taxon-name-part-type="genus">Dynamene</tp:taxon-name-part> <tp:taxon-name-part taxon-name-part-type="species">edwardsi</tp:taxon-name-part></tp:taxon-name></italic> the other species in the region, which is single.</p></tp:treatment-sec><tp:treatment-sec><!--Section generated to contain objects referenced in tp:taxon-treatment.--><supplementary-material xmlns:xlink="http://www.w3.org/1999/xlink" id="S1" position="float" orientation="portrait" xlink:type="simple"><label>Supplementary material 1</label><caption><p>Material examined in this study</p></caption><p>Data type: occurence</p><p>Explanation note: Each entry shows the number of specimens observed for each life history stage, habitat, person who provided the specimen(s), location and country, co-ordinates and other information.</p><media xlink:href="zookeys-635-001-s001.docx" mimetype="application" mime-subtype="vnd.openxmlformats-officedocument.wordprocessingml.document" position="float" orientation="portrait" xlink:type="simple" id="oo_112103.docx"/><permissions><license xlink:type="simple"><license-p>This dataset is made available under the Open Database License (<ext-link xlink:type="simple" ext-link-type="uri" xlink:href="http://opendatacommons.org/licenses/odbl/1.0/">http://opendatacommons.org/licenses/odbl/1.0/</ext-link>). The Open Database License (ODbL) is a license agreement intended to allow users to freely share, modify, and use this Dataset while maintaining this same freedom for others, provided that the original source and author(s) are credited.</license-p></license></permissions><attrib specific-use="authors">Pedro E. Vieira, Henrique Queiroga, Filipe O. Costa, David M. Holdich</attrib></supplementary-material><supplementary-material xmlns:xlink="http://www.w3.org/1999/xlink" id="S2" position="float" orientation="portrait" xlink:type="simple"><label>Supplementary material 2</label><caption><p>List of locations where <italic><tp:taxon-name><tp:taxon-name-part taxon-name-part-type="genus">Dynamene</tp:taxon-name-part></tp:taxon-name></italic> specimens were recorded in this study</p></caption><p>Data type: occurence</p><p>Explanation note: Complete list of locations and respective regions and co-ordinates where <italic><tp:taxon-name><tp:taxon-name-part taxon-name-part-type="genus">Dynamene</tp:taxon-name-part></tp:taxon-name></italic> specimens were recorded in this study, organized by species.</p><media xlink:href="zookeys-635-001-s002.xlsx" mimetype="application" mime-subtype="vnd.openxmlformats-officedocument.spreadsheetml.sheet" position="float" orientation="portrait" xlink:type="simple" id="oo_112104.xlsx"/><permissions><license xlink:type="simple"><license-p>This dataset is made available under the Open Database License (<ext-link xlink:type="simple" ext-link-type="uri" xlink:href="http://opendatacommons.org/licenses/odbl/1.0/">http://opendatacommons.org/licenses/odbl/1.0/</ext-link>). The Open Database License (ODbL) is a license agreement intended to allow users to freely share, modify, and use this Dataset while maintaining this same freedom for others, provided that the original source and author(s) are credited.</license-p></license></permissions><attrib specific-use="authors">Pedro E. Vieira, Henrique Queiroga, Filipe O. Costa, David M. Holdich</attrib></supplementary-material><fig id="F2" position="float" orientation="portrait"><label>Figure 2.</label><caption><p>Main features of adult males (stage 8) of the NE Atlantic-Black Sea axis <italic><tp:taxon-name><tp:taxon-name-part taxon-name-part-type="genus">Dynamene</tp:taxon-name-part></tp:taxon-name></italic> spp. <bold>A, B</bold> <italic><tp:taxon-name><tp:taxon-name-part taxon-name-part-type="genus">Dynamene</tp:taxon-name-part> <tp:taxon-name-part taxon-name-part-type="species">bidentata</tp:taxon-name-part></tp:taxon-name></italic> (S. Wales). Arrows indicate shape of the bidentate process (<bold>A</bold>), uropods (<bold>A, B</bold>) and pleotelsonic boss (<bold>B</bold>) <bold>C, D</bold> <italic><tp:taxon-name><tp:taxon-name-part taxon-name-part-type="genus">Dynamene</tp:taxon-name-part> <tp:taxon-name-part taxon-name-part-type="species">magnitorata</tp:taxon-name-part></tp:taxon-name></italic> (Roscoff, France). Arrows indicate shape of the bidentate process (<bold>C</bold>), the uropods (<bold>C, D</bold>) and the pleotelsonic boss (<bold>C</bold>, <bold>D</bold>). Note the difference in the shape of the boss and the ends of the arms of the bidentate process to those of <italic><tp:taxon-name><tp:taxon-name-part taxon-name-part-type="genus">Dynamene</tp:taxon-name-part> <tp:taxon-name-part taxon-name-part-type="species">bidentata</tp:taxon-name-part></tp:taxon-name></italic> <bold>E, F</bold> <italic><tp:taxon-name><tp:taxon-name-part taxon-name-part-type="genus">Dynamene</tp:taxon-name-part> <tp:taxon-name-part taxon-name-part-type="species">edwardsi</tp:taxon-name-part></tp:taxon-name></italic> (<bold>E</bold> Canaries <bold>F</bold> Azores). Arrows indicate shape of the bidentate process (<bold>E, F</bold>), uropods (<bold>F</bold>) and pleotelsonic boss (<bold>E, F</bold>). Specimen in E shows relatively little dorso-lateral setation, whilst that in <bold>F</bold> is hirsute. Note the differences in the shape of the boss and the tips of the arms of the bidentate process compared to those of <italic><tp:taxon-name><tp:taxon-name-part taxon-name-part-type="genus">Dynamene</tp:taxon-name-part> <tp:taxon-name-part taxon-name-part-type="species">bidentata</tp:taxon-name-part></tp:taxon-name></italic> and <italic><tp:taxon-name><tp:taxon-name-part taxon-name-part-type="genus">Dynamene</tp:taxon-name-part> <tp:taxon-name-part taxon-name-part-type="species">magnitorata</tp:taxon-name-part></tp:taxon-name></italic> <bold>G, H</bold> <italic><tp:taxon-name><tp:taxon-name-part taxon-name-part-type="genus">Dynamene</tp:taxon-name-part> <tp:taxon-name-part taxon-name-part-type="species">bifida</tp:taxon-name-part></tp:taxon-name></italic> (France, Mediterranean). Arrows indicate shape of the bidentate process (<bold>G, H</bold>), uropodal exopod (H) and pleotelsonic boss (<bold>G</bold>). Note the large accessory process on each arm of the bidentate process, the small sessile pleotelsonic boss and the long narrow uropodal exopods <bold>I</bold> <italic><tp:taxon-name><tp:taxon-name-part taxon-name-part-type="genus">Dynamene</tp:taxon-name-part> <tp:taxon-name-part taxon-name-part-type="species">tubicauda</tp:taxon-name-part></tp:taxon-name></italic> (Bay of Naples, Italy). Arrows indicate the unique body shape, tubular respiratory channel, peg-like pleotelsonic bosses, and the curved uropodal exopods <bold>J, K</bold> <italic><tp:taxon-name><tp:taxon-name-part taxon-name-part-type="genus">Dynamene</tp:taxon-name-part> <tp:taxon-name-part taxon-name-part-type="species">bicolor</tp:taxon-name-part></tp:taxon-name></italic> (Bay of Naples, Italy). Arrows indicate shape of the bidentate process (<bold>J</bold>), and pleotelsonic boss (<bold>J, K</bold>). Note in particular the rugose nature of the dorsal surface of the bidentate arms, and the triangular shape of each half of the boss – in specimens from the Black Sea the boss is of a similar shape but much less prominent.</p></caption><graphic xmlns:xlink="http://www.w3.org/1999/xlink" xlink:href="zookeys-635-001-g002.jpg" position="float" orientation="portrait" xlink:type="simple" id="oo_112097.jpg"/></fig><fig id="F3" position="float" orientation="portrait"><label>Figure 3.</label><caption><p>Main features of females and juveniles of the NE Atlantic-Black Sea axis <italic><tp:taxon-name><tp:taxon-name-part taxon-name-part-type="genus">Dynamene</tp:taxon-name-part></tp:taxon-name></italic> spp. <bold>A, B</bold> <italic><tp:taxon-name><tp:taxon-name-part taxon-name-part-type="genus">Dynamene</tp:taxon-name-part> <tp:taxon-name-part taxon-name-part-type="species">bidentata</tp:taxon-name-part></tp:taxon-name></italic> (S. Wales). Arrows indicate smooth outline of pleotelsonic dome (<bold>A</bold>) and non-tubular pleotelsonic foramen (<bold>B</bold>) <bold>C, D</bold> <italic><tp:taxon-name><tp:taxon-name-part taxon-name-part-type="genus">Dynamene</tp:taxon-name-part> <tp:taxon-name-part taxon-name-part-type="species">magnitorata</tp:taxon-name-part></tp:taxon-name></italic> (Roscoff, France). Arrows indicate angular outline of pleotelsonic dome (<bold>C</bold>), posterior extension of pleotelsonic keel and non-tubular pleotelsonic foramen (<bold>D</bold>) <bold>E, F, G</bold> <italic><tp:taxon-name><tp:taxon-name-part taxon-name-part-type="genus">Dynamene</tp:taxon-name-part> <tp:taxon-name-part taxon-name-part-type="species">edwardsi</tp:taxon-name-part></tp:taxon-name></italic> (Italy). Arrows indicate angular outline of pleotelsonic dome (<bold>E</bold>) with central bulge (<bold>E, F, G</bold>) and tubular pleotelsonic foramen. (<bold>E</bold> and <bold>F</bold> from Naples, Italy <bold>G</bold> hirsute female from the Venice Lagoon, Italy) <bold>H, I</bold> <italic><tp:taxon-name><tp:taxon-name-part taxon-name-part-type="genus">Dynamene</tp:taxon-name-part> <tp:taxon-name-part taxon-name-part-type="species">bicolor</tp:taxon-name-part></tp:taxon-name></italic> (Naples, Italy). Arrows indicate angular outline of pleotelsonic dome (<bold>I</bold>) and non-tubular pleotelsonic foramen (<bold>H</bold>) <bold>J</bold>, <bold>K</bold> <italic><tp:taxon-name><tp:taxon-name-part taxon-name-part-type="genus">Dynamene</tp:taxon-name-part> <tp:taxon-name-part taxon-name-part-type="species">tubicauda</tp:taxon-name-part></tp:taxon-name></italic> (Ischia, Italy). Arrows indicate flattened epimera surrounding body that give this species a unique body shape (<bold>J, K</bold>) and the tubular pleotelsonic foramen (<bold>J, K</bold>) <bold>L, M</bold>. <italic><tp:taxon-name><tp:taxon-name-part taxon-name-part-type="genus">Dynamene</tp:taxon-name-part> <tp:taxon-name-part taxon-name-part-type="species">bifida</tp:taxon-name-part></tp:taxon-name></italic> (Ischia, Italy). Arrows indicate smooth outline to pleotelsonic dome (<bold>L</bold>) and pleotelsonic foramen at end of short tube (<bold>M</bold>).</p></caption><graphic xmlns:xlink="http://www.w3.org/1999/xlink" xlink:href="zookeys-635-001-g003.jpg" position="float" orientation="portrait" xlink:type="simple" id="oo_112098.jpg"/></fig><fig id="F5" position="float" orientation="portrait"><label>Figure 5.</label><caption><p>Distribution of <italic><tp:taxon-name><tp:taxon-name-part taxon-name-part-type="genus">Dynamene</tp:taxon-name-part></tp:taxon-name></italic> species along the NE Atlantic-Black Sea axis based on material validated during the present study. <bold>A</bold> <italic><tp:taxon-name><tp:taxon-name-part taxon-name-part-type="genus">Dynamene</tp:taxon-name-part> <tp:taxon-name-part taxon-name-part-type="species">bidentata</tp:taxon-name-part></tp:taxon-name></italic> <bold>B</bold> <italic><tp:taxon-name><tp:taxon-name-part taxon-name-part-type="genus">Dynamene</tp:taxon-name-part> <tp:taxon-name-part taxon-name-part-type="species">bicolor</tp:taxon-name-part></tp:taxon-name></italic> <bold>C</bold> <italic><tp:taxon-name><tp:taxon-name-part taxon-name-part-type="genus">Dynamene</tp:taxon-name-part> <tp:taxon-name-part taxon-name-part-type="species">bifida</tp:taxon-name-part></tp:taxon-name></italic> <bold>D</bold> <italic><tp:taxon-name><tp:taxon-name-part taxon-name-part-type="genus">Dynamene</tp:taxon-name-part> <tp:taxon-name-part taxon-name-part-type="species">edwardsi</tp:taxon-name-part></tp:taxon-name></italic> <bold>E</bold> <italic><tp:taxon-name><tp:taxon-name-part taxon-name-part-type="genus">Dynamene</tp:taxon-name-part> <tp:taxon-name-part taxon-name-part-type="species">magnitorata</tp:taxon-name-part></tp:taxon-name></italic> <bold>F</bold> <italic><tp:taxon-name><tp:taxon-name-part taxon-name-part-type="genus">Dynamene</tp:taxon-name-part> <tp:taxon-name-part taxon-name-part-type="species">tubicauda</tp:taxon-name-part></tp:taxon-name></italic>.</p></caption><graphic xmlns:xlink="http://www.w3.org/1999/xlink" xlink:href="zookeys-635-001-g005.jpg" position="float" orientation="portrait" xlink:type="simple" id="oo_112102.jpg"/></fig></tp:treatment-sec><ref-list><ref id="B63"><mixed-citation xmlns:xlink="http://www.w3.org/1999/xlink" xlink:type="simple">
          <person-group><name name-style="western"><surname>Rathke</surname><given-names>H</given-names></name></person-group> (<year>1837</year>) <article-title>Zur Fauna der Krym.</article-title> <source>Mémoires of the Academy of Imperial Science, St Petersburg</source> <volume>3</volume>: <fpage>291</fpage>–<lpage>454</lpage>.</mixed-citation></ref><ref id="B72"><mixed-citation xmlns:xlink="http://www.w3.org/1999/xlink" xlink:type="simple">
          <person-group><name name-style="western"><surname>Torelli</surname><given-names>B</given-names></name></person-group> (<year>1930</year>) <article-title>Sferomidi del Golfo di Napoli: revisione degli sferomoidi mediterranei.</article-title> <source>Pubblicazioni Della Stazione Zoologica di Napoli</source> <volume>10</volume>: <fpage>297</fpage>–<lpage>343</lpage>.</mixed-citation></ref><ref id="B57"><mixed-citation xmlns:xlink="http://www.w3.org/1999/xlink" xlink:type="simple">
          <person-group><name name-style="western"><surname>Omer-Cooper</surname><given-names>J</given-names></name><name name-style="western"><surname>Rawson</surname><given-names>J</given-names></name></person-group> (<year>1934</year>) <article-title>Notes on the British <tp:taxon-name><tp:taxon-name-part taxon-name-part-type="family">Sphaeromatidae</tp:taxon-name-part></tp:taxon-name> (<tp:taxon-name><tp:taxon-name-part taxon-name-part-type="subphylum">Crustacea</tp:taxon-name-part></tp:taxon-name>, <tp:taxon-name><tp:taxon-name-part taxon-name-part-type="order">Isopoda</tp:taxon-name-part></tp:taxon-name>).</article-title> <source>Reports of the Dove Marine Laboratory</source> <volume>3</volume>: <fpage>22</fpage>–<lpage>58</lpage>.</mixed-citation></ref><ref id="B58"><mixed-citation xmlns:xlink="http://www.w3.org/1999/xlink" xlink:type="simple">
          <person-group><name name-style="western"><surname>Pauli</surname><given-names>VL</given-names></name></person-group> (<year>1954</year>) <article-title>Free living isopods of the Black Sea.</article-title> <source>Travaux of the Sevastopol Biological Station</source> <volume>8</volume>: <fpage>100</fpage>–<lpage>135</lpage>.</mixed-citation></ref><ref id="B41"><mixed-citation xmlns:xlink="http://www.w3.org/1999/xlink" xlink:type="simple">
          <person-group><name name-style="western"><surname>Holthuis</surname><given-names>LB</given-names></name></person-group> (<year>1956</year>) <article-title><tp:taxon-name><tp:taxon-name-part taxon-name-part-type="order">Isopoda</tp:taxon-name-part></tp:taxon-name> en <tp:taxon-name><tp:taxon-name-part taxon-name-part-type="order">Tanaidacea</tp:taxon-name-part></tp:taxon-name>.</article-title> <source>Fauna van Nederland</source> <volume>16</volume>: <fpage>1</fpage>–<lpage>280</lpage>.</mixed-citation></ref><ref id="B6"><mixed-citation xmlns:xlink="http://www.w3.org/1999/xlink" xlink:type="simple">
          <person-group><name name-style="western"><surname>Barrett</surname><given-names>J</given-names></name><name name-style="western"><surname>Yonge</surname><given-names>C</given-names></name></person-group> (<year>1964</year>) <source>Collins Pocket Guide to the Sea Shore.</source> <publisher-name>Collins</publisher-name>, <publisher-loc>Ammanford</publisher-loc>, <size units="page">272 pp</size>.</mixed-citation></ref><ref id="B1"><mixed-citation xmlns:xlink="http://www.w3.org/1999/xlink" xlink:type="simple">
          <person-group><name name-style="western"><surname>Adams</surname><given-names>J</given-names></name></person-group> (<year>1800</year>) <article-title>Description of some marine animals found on the coast of Wales.</article-title> <source>Transactions of the Linnean Society of London</source> <volume>5</volume>: <fpage>7</fpage>–<lpage>13</lpage>. doi: <ext-link xlink:type="simple" ext-link-type="doi" xlink:href="10.1111/j.1096-3642.1800.tb00574.x">10.1111/j.1096-3642.1800.tb00574.x</ext-link></mixed-citation></ref><ref id="B36"><mixed-citation xmlns:xlink="http://www.w3.org/1999/xlink" xlink:type="simple">
          <person-group><name name-style="western"><surname>Holdich</surname><given-names>DM</given-names></name></person-group> (<year>1970</year>) <article-title>The distribution and habitat preferences of the Afro-European species of <italic><tp:taxon-name><tp:taxon-name-part taxon-name-part-type="genus">Dynamene</tp:taxon-name-part></tp:taxon-name></italic> (<tp:taxon-name><tp:taxon-name-part taxon-name-part-type="subphylum">Crustacea</tp:taxon-name-part></tp:taxon-name>: <tp:taxon-name><tp:taxon-name-part taxon-name-part-type="order">Isopoda</tp:taxon-name-part></tp:taxon-name>).</article-title> <source>Journal of Natural History</source> <volume>4</volume>: <fpage>419</fpage>–<lpage>438</lpage>. doi: <ext-link xlink:type="simple" ext-link-type="doi" xlink:href="10.1080/00222937000770401">10.1080/00222937000770401</ext-link></mixed-citation></ref><ref id="B46"><mixed-citation xmlns:xlink="http://www.w3.org/1999/xlink" xlink:type="simple">
          <person-group><name name-style="western"><surname>Kussakin</surname><given-names>OG</given-names></name></person-group> (<year>1979</year>) [<trans-title xml:lang="en">Marine and brackish water isopods of cold and temperate regions of the Northern Hemisphere (including the Black Sea but not the Mediterranean). Part I. Suborder <tp:taxon-name><tp:taxon-name-part taxon-name-part-type="suborder">Flabellifera</tp:taxon-name-part></tp:taxon-name></trans-title>]. <source>Opred Faune SSSR Akad Nauk</source> <volume>122</volume>: <fpage>1</fpage>–<lpage>470</lpage>.</mixed-citation></ref><ref id="B51"><mixed-citation xmlns:xlink="http://www.w3.org/1999/xlink" xlink:type="simple">
          <person-group><name name-style="western"><surname>Maggiore</surname><given-names>F</given-names></name><name name-style="western"><surname>Fresi</surname><given-names>E</given-names></name></person-group> (<year>1984</year>) <article-title>Presence of <italic><tp:taxon-name><tp:taxon-name-part taxon-name-part-type="genus">Dynamene</tp:taxon-name-part> <tp:taxon-name-part taxon-name-part-type="species">bidentata</tp:taxon-name-part></tp:taxon-name></italic> (Adams, 1800) in the Mediterranean (<tp:taxon-name><tp:taxon-name-part taxon-name-part-type="order">Isopoda</tp:taxon-name-part></tp:taxon-name>).</article-title> <source>Crustaceana</source> <volume>46</volume>: <fpage>309</fpage>–<lpage>313</lpage>. doi: <ext-link xlink:type="simple" ext-link-type="doi" xlink:href="10.1163/156854084X00234">10.1163/156854084X00234</ext-link></mixed-citation></ref><ref id="B35"><mixed-citation xmlns:xlink="http://www.w3.org/1999/xlink" xlink:type="simple">
          <person-group><name name-style="western"><surname>Holdich</surname><given-names>DM</given-names></name></person-group> (<year>1969</year>) <article-title>Polychromatism in the genus <italic><tp:taxon-name><tp:taxon-name-part taxon-name-part-type="genus">Dynamene</tp:taxon-name-part></tp:taxon-name></italic> (<tp:taxon-name><tp:taxon-name-part taxon-name-part-type="subphylum">Crustacea</tp:taxon-name-part></tp:taxon-name>: <tp:taxon-name><tp:taxon-name-part taxon-name-part-type="order">Isopoda</tp:taxon-name-part></tp:taxon-name>).</article-title> <source>Pubblicazioni Della Stazione Zoologica di Napoli</source> <volume>37</volume>: <fpage>18</fpage>–<lpage>27</lpage>.</mixed-citation></ref><ref id="B5"><mixed-citation xmlns:xlink="http://www.w3.org/1999/xlink" xlink:type="simple">
          <person-group><name name-style="western"><surname>Bakir</surname><given-names>AK</given-names></name><name name-style="western"><surname>Katağan</surname><given-names>T</given-names></name><name name-style="western"><surname>Aker</surname><given-names>HV</given-names></name><name name-style="western"><surname>Özcan</surname><given-names>T</given-names></name><name name-style="western"><surname>Sezgin</surname><given-names>M</given-names></name><name name-style="western"><surname>Ateş</surname><given-names>AS</given-names></name><name name-style="western"><surname>Koçak</surname><given-names>C</given-names></name><name name-style="western"><surname>Kirkim</surname><given-names>F</given-names></name></person-group> (<year>2014</year>) <article-title>The marine arthropods of Turkey.</article-title> <source>Turkish Journal of Zoology</source> <volume>38</volume>: <fpage>765</fpage>–<lpage>831</lpage>. doi: <ext-link xlink:type="simple" ext-link-type="doi" xlink:href="10.3906/zoo-1405-48">10.3906/zoo-1405-48</ext-link></mixed-citation></ref><ref id="B23"><mixed-citation xmlns:xlink="http://www.w3.org/1999/xlink" xlink:type="simple">
          <person-group><name name-style="western"><surname>Gönlügür-Demirci</surname><given-names>G</given-names></name><name name-style="western"><surname>Katağan</surname><given-names>T</given-names></name></person-group> (<year>2004</year>) <article-title>Qualitative and quantitative investigations on <italic><tp:taxon-name><tp:taxon-name-part taxon-name-part-type="genus">Ulva</tp:taxon-name-part> <tp:taxon-name-part taxon-name-part-type="species">rigida</tp:taxon-name-part></tp:taxon-name></italic> facies from the upper infralittoral zone along Sinop coast, middle Black Sea.</article-title> In: <person-group><name name-style="western"><surname>Ozturk</surname><given-names>B</given-names></name><name name-style="western"><surname>Mokievsky</surname><given-names>VO</given-names></name><name name-style="western"><surname>Topaloğlu</surname><given-names>B</given-names></name></person-group> (<role>Eds</role>) <source>International Workshop on Black Sea Benthos, İstanbul (Turkey), April 2004</source>. <publisher-name>Turkish Marine Research Foundation</publisher-name>, <publisher-loc>Istambul</publisher-loc>, <fpage>161</fpage>–<lpage>170</lpage>.</mixed-citation></ref><ref id="B45"><mixed-citation xmlns:xlink="http://www.w3.org/1999/xlink" xlink:type="simple">
          <person-group><name name-style="western"><surname>Kirkim</surname><given-names>F</given-names></name><name name-style="western"><surname>Kocataş</surname><given-names>A</given-names></name><name name-style="western"><surname>Katagan</surname><given-names>T</given-names></name><name name-style="western"><surname>Sezgin</surname><given-names>M</given-names></name></person-group> (<year>2006</year>) <article-title>Contribution to the Knowledge of the Free-Living Isopods of the Aegean Sea Coast of Turkey.</article-title> <source>Turkish Journal of Zoology</source> <volume>30</volume>: <fpage>361</fpage>–<lpage>372</lpage>. <ext-link xlink:type="simple" ext-link-type="uri" xlink:href="http://journals.tubitak.gov.tr/zoology/issues/zoo-06-30-4/zoo-30-4-4-0507-15.pdf">http://journals.tubitak.gov.tr/zoology/issues/zoo-06-30-4/zoo-30-4-4-0507-15.pdf</ext-link></mixed-citation></ref></ref-list></tp:taxon-treatment>
