# Supplementary material for: Distribution and species identification in the crustacean isopod genus Dynamene Leach, 1814 along the North East Atlantic-Black Sea axis
Source: Zookeys. 2016 Nov 23;(635):1–29. doi: 10.3897/zookeys.635.10240 (PMC5126507; doi:10.3897/zookeys.635.10240)
Supplement: XML Treatment for Dynamene bifida [file zookeys.635.10240-treatment4.xml]

<!DOCTYPE tp:taxon-treatment
  PUBLIC "-//TaxonX//DTD Taxonomic Treatment Publishing DTD v0 20100105//EN" "tax-treatment-NSO.dtd">
<tp:taxon-treatment xmlns:tp="http://www.plazi.org/taxpub"><tp:treatment-meta><kwd-group><label>Taxon classification</label><kwd><named-content content-type="kingdom">Animalia</named-content></kwd><kwd><named-content content-type="order">Isopoda</named-content></kwd><kwd><named-content content-type="family">Sphaeromatidae</named-content></kwd></kwd-group><mixed-citation publication-type="journal"><person-group><name><surname>Vieira</surname><given-names>Pedro E.</given-names></name><name><surname>Queiroga</surname><given-names>Henrique</given-names></name><name><surname>Costa</surname><given-names>Filipe O.</given-names></name><name><surname>Holdich</surname><given-names>David M.</given-names></name></person-group><article-title>Distribution and species identification in the crustacean isopod genus <italic><tp:taxon-name><tp:taxon-name-part taxon-name-part-type="genus">Dynamene</tp:taxon-name-part></tp:taxon-name></italic> Leach, 1814 along the North East Atlantic-Black Sea axis</article-title><source>Zookeys</source><day>23</day><month>11</month><year>2016</year><volume>2016</volume><issue>635</issue><fpage>1</fpage><lpage>29</lpage><pub-id pub-id-type="doi">10.3897/zookeys.635.10240</pub-id></mixed-citation></tp:treatment-meta><tp:nomenclature><tp:taxon-name>
            <tp:taxon-name-part taxon-name-part-type="genus">Dynamene</tp:taxon-name-part>
            <tp:taxon-name-part taxon-name-part-type="species">bifida</tp:taxon-name-part>
          </tp:taxon-name><tp:taxon-authority>Torelli, 1930</tp:taxon-authority></tp:nomenclature><tp:treatment-sec sec-type="synonymy" id="SECID0EGVAG"><title>Restricted synonymy.</title><p>
            <italic><tp:taxon-name><tp:taxon-name-part taxon-name-part-type="genus">Dynamene</tp:taxon-name-part> <tp:taxon-name-part taxon-name-part-type="species">bifida</tp:taxon-name-part></tp:taxon-name></italic>: <xref ref-type="bibr" rid="B72">Torelli (1930)</xref>.</p><p>
            <italic><tp:taxon-name><tp:taxon-name-part taxon-name-part-type="genus">Dynamene</tp:taxon-name-part> <tp:taxon-name-part taxon-name-part-type="species">bifida</tp:taxon-name-part></tp:taxon-name></italic>: Holdich (1968, <xref ref-type="bibr" rid="B36">1970</xref>).</p></tp:treatment-sec><tp:treatment-sec sec-type="material" id="SECID0EKWAG"><title>Material examined.</title><p>Specimens were examined from seven locations in Spain, Greece, France, Italy and Turkey in the Mediterranean – see the Suppl. materials <xref ref-type="supplementary-material" rid="S1">1</xref> and <xref ref-type="supplementary-material" rid="S2">2</xref>. A number of literature records have been included where the diagrams clearly indicate this species.</p></tp:treatment-sec><tp:treatment-sec sec-type="key" id="SECID0EYWAG"><title>Key morphological characters.</title><p>In stage 8 males each arm of the bidentate process is large, tapering and with a well-developed, downwardly-directed accessory process a quarter of the way from the apex; the pleotelsonic boss is very small with raised pointed corners (Fig. <xref ref-type="fig" rid="F2">2G–H</xref>). In stage 7 females the pleotelsonic dome is smoothly rounded in side view and the pleotelsonic foramen is at the end of short tube (Fig. <xref ref-type="fig" rid="F3">3L–M</xref>).</p></tp:treatment-sec><tp:treatment-sec sec-type="description" id="SECID0EGXAG"><title>Size.</title><p>Adult males (stage 8) typically 5.0 × 3.0 mm, although a specimen of 7.0 mm length has been seen; pre-ovigerous females (stage 7) typically 4.0 × 2.0 mm.</p></tp:treatment-sec><tp:treatment-sec sec-type="Life-history" id="SECID0ELXAG"><title>Life-history.</title><p>Nothing is known of the life-history of this species, other than the fact that sexual dimorphism occurs with males developing the bidentate process characteristic of the genus.</p></tp:treatment-sec><tp:treatment-sec sec-type="habitat" id="SECID0EQXAG"><title>Habitat.</title><p>Adults, including stage 8 females, were found among <italic><tp:taxon-name><tp:taxon-name-part taxon-name-part-type="genus">Hydroides</tp:taxon-name-part> <tp:taxon-name-part taxon-name-part-type="species">unicata</tp:taxon-name-part></tp:taxon-name></italic> colonies and other cryptic habitats in the Bay of Naples (<xref ref-type="bibr" rid="B72">Torelli 1930</xref>, <xref ref-type="bibr" rid="B36">Holdich 1970</xref>). <xref ref-type="bibr" rid="B48">Ledoyer (1962)</xref> recorded it from <italic><tp:taxon-name><tp:taxon-name-part taxon-name-part-type="genus">Ulva</tp:taxon-name-part> <tp:taxon-name-part taxon-name-part-type="species">lactuca</tp:taxon-name-part></tp:taxon-name></italic> at Endoume, southern France, and Holthuis (unpublished records) from rocky shores amongst algae at 0.0–1.0 m at Banyuls-sur-Mer. The latter record included stage 8 females.</p></tp:treatment-sec><tp:treatment-sec sec-type="Colour" id="SECID0EWYAG"><title>Colour.</title><p>All specimens seen were a pale, sandy yellow. No polychromatism was observed.</p></tp:treatment-sec><tp:treatment-sec sec-type="distribution" id="SECID0E2YAG"><title>Geographical distribution.</title><p>The distribution of this species shown in <xref ref-type="bibr" rid="B36">Holdich (1970)</xref> has been extended by the present study. It has a widespread distribution in the Mediterranean stretching from southern Spain to Turkey (Fig. <xref ref-type="fig" rid="F5">5C</xref>).</p></tp:treatment-sec><tp:treatment-sec sec-type="remarks" id="SECID0EJZAG"><title>Remarks.</title><p>Originally described by <xref ref-type="bibr" rid="B72">Torelli (1930)</xref> from the Bay of Naples, males of this distinctive, and sometimes large, species has been infrequently recorded, and females even less so. The accessory process on each arm of the bidentate process is similar to that found in the Australian species, <italic><tp:taxon-name><tp:taxon-name-part taxon-name-part-type="genus">Dynamene</tp:taxon-name-part> <tp:taxon-name-part taxon-name-part-type="species">ramuscula</tp:taxon-name-part></tp:taxon-name></italic> (<xref ref-type="bibr" rid="B40">Holdich and Harrison 1980</xref>). The fact that ovigerous females were found amongst shallow-water algae raises questions about the life-history of this species, although in the Bay of Naples this stage has been recorded with males in more protective habitats.</p><!--PageBreak--></tp:treatment-sec><tp:treatment-sec><!--Section generated to contain objects referenced in tp:taxon-treatment.--><supplementary-material xmlns:xlink="http://www.w3.org/1999/xlink" id="S1" position="float" orientation="portrait" xlink:type="simple"><label>Supplementary material 1</label><caption><p>Material examined in this study</p></caption><p>Data type: occurence</p><p>Explanation note: Each entry shows the number of specimens observed for each life history stage, habitat, person who provided the specimen(s), location and country, co-ordinates and other information.</p><media xlink:href="zookeys-635-001-s001.docx" mimetype="application" mime-subtype="vnd.openxmlformats-officedocument.wordprocessingml.document" position="float" orientation="portrait" xlink:type="simple" id="oo_112103.docx"/><permissions><license xlink:type="simple"><license-p>This dataset is made available under the Open Database License (<ext-link xlink:type="simple" ext-link-type="uri" xlink:href="http://opendatacommons.org/licenses/odbl/1.0/">http://opendatacommons.org/licenses/odbl/1.0/</ext-link>). The Open Database License (ODbL) is a license agreement intended to allow users to freely share, modify, and use this Dataset while maintaining this same freedom for others, provided that the original source and author(s) are credited.</license-p></license></permissions><attrib specific-use="authors">Pedro E. Vieira, Henrique Queiroga, Filipe O. Costa, David M. Holdich</attrib></supplementary-material><supplementary-material xmlns:xlink="http://www.w3.org/1999/xlink" id="S2" position="float" orientation="portrait" xlink:type="simple"><label>Supplementary material 2</label><caption><p>List of locations where <italic><tp:taxon-name><tp:taxon-name-part taxon-name-part-type="genus">Dynamene</tp:taxon-name-part></tp:taxon-name></italic> specimens were recorded in this study</p></caption><p>Data type: occurence</p><p>Explanation note: Complete list of locations and respective regions and co-ordinates where <italic><tp:taxon-name><tp:taxon-name-part taxon-name-part-type="genus">Dynamene</tp:taxon-name-part></tp:taxon-name></italic> specimens were recorded in this study, organized by species.</p><media xlink:href="zookeys-635-001-s002.xlsx" mimetype="application" mime-subtype="vnd.openxmlformats-officedocument.spreadsheetml.sheet" position="float" orientation="portrait" xlink:type="simple" id="oo_112104.xlsx"/><permissions><license xlink:type="simple"><license-p>This dataset is made available under the Open Database License (<ext-link xlink:type="simple" ext-link-type="uri" xlink:href="http://opendatacommons.org/licenses/odbl/1.0/">http://opendatacommons.org/licenses/odbl/1.0/</ext-link>). The Open Database License (ODbL) is a license agreement intended to allow users to freely share, modify, and use this Dataset while maintaining this same freedom for others, provided that the original source and author(s) are credited.</license-p></license></permissions><attrib specific-use="authors">Pedro E. Vieira, Henrique Queiroga, Filipe O. Costa, David M. Holdich</attrib></supplementary-material><fig id="F2" position="float" orientation="portrait"><label>Figure 2.</label><caption><p>Main features of adult males (stage 8) of the NE Atlantic-Black Sea axis <italic><tp:taxon-name><tp:taxon-name-part taxon-name-part-type="genus">Dynamene</tp:taxon-name-part></tp:taxon-name></italic> spp. <bold>A, B</bold> <italic><tp:taxon-name><tp:taxon-name-part taxon-name-part-type="genus">Dynamene</tp:taxon-name-part> <tp:taxon-name-part taxon-name-part-type="species">bidentata</tp:taxon-name-part></tp:taxon-name></italic> (S. Wales). Arrows indicate shape of the bidentate process (<bold>A</bold>), uropods (<bold>A, B</bold>) and pleotelsonic boss (<bold>B</bold>) <bold>C, D</bold> <italic><tp:taxon-name><tp:taxon-name-part taxon-name-part-type="genus">Dynamene</tp:taxon-name-part> <tp:taxon-name-part taxon-name-part-type="species">magnitorata</tp:taxon-name-part></tp:taxon-name></italic> (Roscoff, France). Arrows indicate shape of the bidentate process (<bold>C</bold>), the uropods (<bold>C, D</bold>) and the pleotelsonic boss (<bold>C</bold>, <bold>D</bold>). Note the difference in the shape of the boss and the ends of the arms of the bidentate process to those of <italic><tp:taxon-name><tp:taxon-name-part taxon-name-part-type="genus">Dynamene</tp:taxon-name-part> <tp:taxon-name-part taxon-name-part-type="species">bidentata</tp:taxon-name-part></tp:taxon-name></italic> <bold>E, F</bold> <italic><tp:taxon-name><tp:taxon-name-part taxon-name-part-type="genus">Dynamene</tp:taxon-name-part> <tp:taxon-name-part taxon-name-part-type="species">edwardsi</tp:taxon-name-part></tp:taxon-name></italic> (<bold>E</bold> Canaries <bold>F</bold> Azores). Arrows indicate shape of the bidentate process (<bold>E, F</bold>), uropods (<bold>F</bold>) and pleotelsonic boss (<bold>E, F</bold>). Specimen in E shows relatively little dorso-lateral setation, whilst that in <bold>F</bold> is hirsute. Note the differences in the shape of the boss and the tips of the arms of the bidentate process compared to those of <italic><tp:taxon-name><tp:taxon-name-part taxon-name-part-type="genus">Dynamene</tp:taxon-name-part> <tp:taxon-name-part taxon-name-part-type="species">bidentata</tp:taxon-name-part></tp:taxon-name></italic> and <italic><tp:taxon-name><tp:taxon-name-part taxon-name-part-type="genus">Dynamene</tp:taxon-name-part> <tp:taxon-name-part taxon-name-part-type="species">magnitorata</tp:taxon-name-part></tp:taxon-name></italic> <bold>G, H</bold> <italic><tp:taxon-name><tp:taxon-name-part taxon-name-part-type="genus">Dynamene</tp:taxon-name-part> <tp:taxon-name-part taxon-name-part-type="species">bifida</tp:taxon-name-part></tp:taxon-name></italic> (France, Mediterranean). Arrows indicate shape of the bidentate process (<bold>G, H</bold>), uropodal exopod (H) and pleotelsonic boss (<bold>G</bold>). Note the large accessory process on each arm of the bidentate process, the small sessile pleotelsonic boss and the long narrow uropodal exopods <bold>I</bold> <italic><tp:taxon-name><tp:taxon-name-part taxon-name-part-type="genus">Dynamene</tp:taxon-name-part> <tp:taxon-name-part taxon-name-part-type="species">tubicauda</tp:taxon-name-part></tp:taxon-name></italic> (Bay of Naples, Italy). Arrows indicate the unique body shape, tubular respiratory channel, peg-like pleotelsonic bosses, and the curved uropodal exopods <bold>J, K</bold> <italic><tp:taxon-name><tp:taxon-name-part taxon-name-part-type="genus">Dynamene</tp:taxon-name-part> <tp:taxon-name-part taxon-name-part-type="species">bicolor</tp:taxon-name-part></tp:taxon-name></italic> (Bay of Naples, Italy). Arrows indicate shape of the bidentate process (<bold>J</bold>), and pleotelsonic boss (<bold>J, K</bold>). Note in particular the rugose nature of the dorsal surface of the bidentate arms, and the triangular shape of each half of the boss – in specimens from the Black Sea the boss is of a similar shape but much less prominent.</p></caption><graphic xmlns:xlink="http://www.w3.org/1999/xlink" xlink:href="zookeys-635-001-g002.jpg" position="float" orientation="portrait" xlink:type="simple" id="oo_112097.jpg"/></fig><fig id="F3" position="float" orientation="portrait"><label>Figure 3.</label><caption><p>Main features of females and juveniles of the NE Atlantic-Black Sea axis <italic><tp:taxon-name><tp:taxon-name-part taxon-name-part-type="genus">Dynamene</tp:taxon-name-part></tp:taxon-name></italic> spp. <bold>A, B</bold> <italic><tp:taxon-name><tp:taxon-name-part taxon-name-part-type="genus">Dynamene</tp:taxon-name-part> <tp:taxon-name-part taxon-name-part-type="species">bidentata</tp:taxon-name-part></tp:taxon-name></italic> (S. Wales). Arrows indicate smooth outline of pleotelsonic dome (<bold>A</bold>) and non-tubular pleotelsonic foramen (<bold>B</bold>) <bold>C, D</bold> <italic><tp:taxon-name><tp:taxon-name-part taxon-name-part-type="genus">Dynamene</tp:taxon-name-part> <tp:taxon-name-part taxon-name-part-type="species">magnitorata</tp:taxon-name-part></tp:taxon-name></italic> (Roscoff, France). Arrows indicate angular outline of pleotelsonic dome (<bold>C</bold>), posterior extension of pleotelsonic keel and non-tubular pleotelsonic foramen (<bold>D</bold>) <bold>E, F, G</bold> <italic><tp:taxon-name><tp:taxon-name-part taxon-name-part-type="genus">Dynamene</tp:taxon-name-part> <tp:taxon-name-part taxon-name-part-type="species">edwardsi</tp:taxon-name-part></tp:taxon-name></italic> (Italy). Arrows indicate angular outline of pleotelsonic dome (<bold>E</bold>) with central bulge (<bold>E, F, G</bold>) and tubular pleotelsonic foramen. (<bold>E</bold> and <bold>F</bold> from Naples, Italy <bold>G</bold> hirsute female from the Venice Lagoon, Italy) <bold>H, I</bold> <italic><tp:taxon-name><tp:taxon-name-part taxon-name-part-type="genus">Dynamene</tp:taxon-name-part> <tp:taxon-name-part taxon-name-part-type="species">bicolor</tp:taxon-name-part></tp:taxon-name></italic> (Naples, Italy). Arrows indicate angular outline of pleotelsonic dome (<bold>I</bold>) and non-tubular pleotelsonic foramen (<bold>H</bold>) <bold>J</bold>, <bold>K</bold> <italic><tp:taxon-name><tp:taxon-name-part taxon-name-part-type="genus">Dynamene</tp:taxon-name-part> <tp:taxon-name-part taxon-name-part-type="species">tubicauda</tp:taxon-name-part></tp:taxon-name></italic> (Ischia, Italy). Arrows indicate flattened epimera surrounding body that give this species a unique body shape (<bold>J, K</bold>) and the tubular pleotelsonic foramen (<bold>J, K</bold>) <bold>L, M</bold>. <italic><tp:taxon-name><tp:taxon-name-part taxon-name-part-type="genus">Dynamene</tp:taxon-name-part> <tp:taxon-name-part taxon-name-part-type="species">bifida</tp:taxon-name-part></tp:taxon-name></italic> (Ischia, Italy). Arrows indicate smooth outline to pleotelsonic dome (<bold>L</bold>) and pleotelsonic foramen at end of short tube (<bold>M</bold>).</p></caption><graphic xmlns:xlink="http://www.w3.org/1999/xlink" xlink:href="zookeys-635-001-g003.jpg" position="float" orientation="portrait" xlink:type="simple" id="oo_112098.jpg"/></fig><fig id="F5" position="float" orientation="portrait"><label>Figure 5.</label><caption><p>Distribution of <italic><tp:taxon-name><tp:taxon-name-part taxon-name-part-type="genus">Dynamene</tp:taxon-name-part></tp:taxon-name></italic> species along the NE Atlantic-Black Sea axis based on material validated during the present study. <bold>A</bold> <italic><tp:taxon-name><tp:taxon-name-part taxon-name-part-type="genus">Dynamene</tp:taxon-name-part> <tp:taxon-name-part taxon-name-part-type="species">bidentata</tp:taxon-name-part></tp:taxon-name></italic> <bold>B</bold> <italic><tp:taxon-name><tp:taxon-name-part taxon-name-part-type="genus">Dynamene</tp:taxon-name-part> <tp:taxon-name-part taxon-name-part-type="species">bicolor</tp:taxon-name-part></tp:taxon-name></italic> <bold>C</bold> <italic><tp:taxon-name><tp:taxon-name-part taxon-name-part-type="genus">Dynamene</tp:taxon-name-part> <tp:taxon-name-part taxon-name-part-type="species">bifida</tp:taxon-name-part></tp:taxon-name></italic> <bold>D</bold> <italic><tp:taxon-name><tp:taxon-name-part taxon-name-part-type="genus">Dynamene</tp:taxon-name-part> <tp:taxon-name-part taxon-name-part-type="species">edwardsi</tp:taxon-name-part></tp:taxon-name></italic> <bold>E</bold> <italic><tp:taxon-name><tp:taxon-name-part taxon-name-part-type="genus">Dynamene</tp:taxon-name-part> <tp:taxon-name-part taxon-name-part-type="species">magnitorata</tp:taxon-name-part></tp:taxon-name></italic> <bold>F</bold> <italic><tp:taxon-name><tp:taxon-name-part taxon-name-part-type="genus">Dynamene</tp:taxon-name-part> <tp:taxon-name-part taxon-name-part-type="species">tubicauda</tp:taxon-name-part></tp:taxon-name></italic>.</p></caption><graphic xmlns:xlink="http://www.w3.org/1999/xlink" xlink:href="zookeys-635-001-g005.jpg" position="float" orientation="portrait" xlink:type="simple" id="oo_112102.jpg"/></fig></tp:treatment-sec><ref-list><ref id="B72"><mixed-citation xmlns:xlink="http://www.w3.org/1999/xlink" xlink:type="simple">
          <person-group><name name-style="western"><surname>Torelli</surname><given-names>B</given-names></name></person-group> (<year>1930</year>) <article-title>Sferomidi del Golfo di Napoli: revisione degli sferomoidi mediterranei.</article-title> <source>Pubblicazioni Della Stazione Zoologica di Napoli</source> <volume>10</volume>: <fpage>297</fpage>–<lpage>343</lpage>.</mixed-citation></ref><ref id="B36"><mixed-citation xmlns:xlink="http://www.w3.org/1999/xlink" xlink:type="simple">
          <person-group><name name-style="western"><surname>Holdich</surname><given-names>DM</given-names></name></person-group> (<year>1970</year>) <article-title>The distribution and habitat preferences of the Afro-European species of <italic><tp:taxon-name><tp:taxon-name-part taxon-name-part-type="genus">Dynamene</tp:taxon-name-part></tp:taxon-name></italic> (<tp:taxon-name><tp:taxon-name-part taxon-name-part-type="subphylum">Crustacea</tp:taxon-name-part></tp:taxon-name>: <tp:taxon-name><tp:taxon-name-part taxon-name-part-type="order">Isopoda</tp:taxon-name-part></tp:taxon-name>).</article-title> <source>Journal of Natural History</source> <volume>4</volume>: <fpage>419</fpage>–<lpage>438</lpage>. doi: <ext-link xlink:type="simple" ext-link-type="doi" xlink:href="10.1080/00222937000770401">10.1080/00222937000770401</ext-link></mixed-citation></ref><ref id="B48"><mixed-citation xmlns:xlink="http://www.w3.org/1999/xlink" xlink:type="simple">
          <person-group><name name-style="western"><surname>Ledoyer</surname><given-names>M</given-names></name></person-group> (<year>1962</year>) <article-title>Étude de la faune vagile des herbiers superficiels de Zostéracees et de quelque biotopes d’algues littorales.</article-title> <source>Recueil des Travaux de la Station Marine d’Endoume</source> (<issue>Bull. 25</issue>): <fpage>117</fpage>–<lpage>235</lpage>.</mixed-citation></ref><ref id="B40"><mixed-citation xmlns:xlink="http://www.w3.org/1999/xlink" xlink:type="simple">
          <person-group><name name-style="western"><surname>Holdich</surname><given-names>DM</given-names></name><name name-style="western"><surname>Harrison</surname><given-names>K</given-names></name></person-group> (<year>1980</year>) <article-title>The isopod genus <italic><tp:taxon-name><tp:taxon-name-part taxon-name-part-type="genus">Dynamene</tp:taxon-name-part></tp:taxon-name></italic> from Australian waters, with description of a new species from coral reefs.</article-title> <source>Memoirs of Museum Victoria</source> <volume>20</volume>: <fpage>163</fpage>–<lpage>170</lpage>. <ext-link xlink:type="simple" ext-link-type="uri" xlink:href="http://biostor.org/reference/151868">http://biostor.org/reference/151868</ext-link></mixed-citation></ref></ref-list></tp:taxon-treatment>
