# Supplementary material for: Distribution and species identification in the crustacean isopod genus Dynamene Leach, 1814 along the North East Atlantic-Black Sea axis
Source: Zookeys. 2016 Nov 23;(635):1–29. doi: 10.3897/zookeys.635.10240 (PMC5126507; doi:10.3897/zookeys.635.10240)
Supplement: XML Treatment for Dynamene edwardsi [file zookeys.635.10240-treatment5.xml]

<!DOCTYPE tp:taxon-treatment
  PUBLIC "-//TaxonX//DTD Taxonomic Treatment Publishing DTD v0 20100105//EN" "tax-treatment-NSO.dtd">
<tp:taxon-treatment xmlns:tp="http://www.plazi.org/taxpub"><tp:treatment-meta><kwd-group><label>Taxon classification</label><kwd><named-content content-type="kingdom">Animalia</named-content></kwd><kwd><named-content content-type="order">Isopoda</named-content></kwd><kwd><named-content content-type="family">Sphaeromatidae</named-content></kwd></kwd-group><mixed-citation publication-type="journal"><person-group><name><surname>Vieira</surname><given-names>Pedro E.</given-names></name><name><surname>Queiroga</surname><given-names>Henrique</given-names></name><name><surname>Costa</surname><given-names>Filipe O.</given-names></name><name><surname>Holdich</surname><given-names>David M.</given-names></name></person-group><article-title>Distribution and species identification in the crustacean isopod genus <italic><tp:taxon-name><tp:taxon-name-part taxon-name-part-type="genus">Dynamene</tp:taxon-name-part></tp:taxon-name></italic> Leach, 1814 along the North East Atlantic-Black Sea axis</article-title><source>Zookeys</source><day>23</day><month>11</month><year>2016</year><volume>2016</volume><issue>635</issue><fpage>1</fpage><lpage>29</lpage><pub-id pub-id-type="doi">10.3897/zookeys.635.10240</pub-id></mixed-citation></tp:treatment-meta><tp:nomenclature><tp:taxon-name>
            <tp:taxon-name-part taxon-name-part-type="genus">Dynamene</tp:taxon-name-part>
            <tp:taxon-name-part taxon-name-part-type="species">edwardsi</tp:taxon-name-part>
          </tp:taxon-name><tp:taxon-authority>(Lucas, 1849)</tp:taxon-authority></tp:nomenclature><tp:treatment-sec sec-type="synonymy" id="SECID0EC2AG"><title>Restricted synonymy.</title><p>
            <italic><tp:taxon-name><tp:taxon-name-part taxon-name-part-type="genus">Naesa</tp:taxon-name-part> <tp:taxon-name-part taxon-name-part-type="species">edwardsi</tp:taxon-name-part></tp:taxon-name></italic>: <xref ref-type="bibr" rid="B50">Lucas (1849)</xref>.</p><p>
            <italic><tp:taxon-name><tp:taxon-name-part taxon-name-part-type="genus">Dynamene</tp:taxon-name-part> <tp:taxon-name-part taxon-name-part-type="species">hanseni</tp:taxon-name-part></tp:taxon-name></italic>: <xref ref-type="bibr" rid="B53">Monod (1923)</xref>.</p><p>
            <italic><tp:taxon-name><tp:taxon-name-part taxon-name-part-type="genus">Dynamene</tp:taxon-name-part> <tp:taxon-name-part taxon-name-part-type="species">edwardsi</tp:taxon-name-part></tp:taxon-name></italic>: <xref ref-type="bibr" rid="B32">Holdich (1968a</xref>, <xref ref-type="bibr" rid="B36">1970</xref>); <xref ref-type="bibr" rid="B27">Harrison (1982)</xref>.</p><p>
            <italic><tp:taxon-name><tp:taxon-name-part taxon-name-part-type="genus">Dynamene</tp:taxon-name-part> <tp:taxon-name-part taxon-name-part-type="species">bidentata</tp:taxon-name-part></tp:taxon-name></italic>: <xref ref-type="bibr" rid="B60">Picker and Griffiths (2011)</xref>.</p><p>An extensive synonymy was given by <xref ref-type="bibr" rid="B32">Holdich (1968a</xref>, <xref ref-type="bibr" rid="B34">c</xref>) for citations prior to 1968.</p></tp:treatment-sec><tp:treatment-sec sec-type="material" id="SECID0EY4AG"><title>Material examined.</title><p>Specimens were examined from 89 locations in NE Atlantic, Mediterranean, Adriatic, Aegean and Red Seas – see Suppl. materials <xref ref-type="supplementary-material" rid="S1">1</xref> and <xref ref-type="supplementary-material" rid="S2">2</xref>. A number of literature records, e.g., the Suez Canal, have been included where the diagrams clearly indicate this species.</p></tp:treatment-sec><tp:treatment-sec sec-type="Life-history" id="SECID0EG5AG"><title>Life-history.</title><p>Nothing is known of the life-history of this species, other than the fact that sexual dimorphism occurs with males developing the bidentate process characteristic of the genus.</p></tp:treatment-sec><tp:treatment-sec sec-type="key" id="SECID0EL5AG"><title>Key morphological characters.</title><p>Body convex; in stage 8 males the apices of arms of the bidentate process are swollen, each with a short, downwardly-directed spur; the pleotelsonic boss is plate-like with two forward-facing pegs; the body exhibits various degree of setation (Fig. <xref ref-type="fig" rid="F2">2E–F</xref>), e.g., specimens examined from the Balearic Islands (Spain) and the island of Chios (Greece) are somewhat different from other <italic><tp:taxon-name><tp:taxon-name-part taxon-name-part-type="genus">Dynamene</tp:taxon-name-part> <tp:taxon-name-part taxon-name-part-type="species">edwardsi</tp:taxon-name-part></tp:taxon-name></italic> seen by us in being very hirsute, with a pronounced developing boss and respiratory tube in the stage 7 males. In stage 7 females the pleotelsonic dome is keeled in side view, with a median protuberance; the pleotelsonic foramen is at the end of a short tube (Fig. <xref ref-type="fig" rid="F3">3E–G</xref>). Further details are provided by the scanning electron microscope pictures of the posterior body of a stage 8 male and a stage 7 female in <xref ref-type="bibr" rid="B39">Holdich (1976)</xref>. See keys to stage 8 males and stage 7 females.</p></tp:treatment-sec><tp:treatment-sec sec-type="description" id="SECID0EH6AG"><title>Size.</title><p>Adult males (Stage 8) typically 5.5 × 2.25 mm; pre-ovigerous females (stage 7) typically 3.0 × 1.1 mm, specimens of 4.4 × 2.3 mm have been seen from the Venice Lagoon, Italy.</p></tp:treatment-sec><tp:treatment-sec sec-type="habitat" id="SECID0EM6AG"><title>Habitat.</title><p>Juveniles and adults have been found amongst a variety brown, green and red algae in the littoral and sublittoral zones, sometimes in conjunction with <italic><tp:taxon-name><tp:taxon-name-part taxon-name-part-type="genus">Dynamene</tp:taxon-name-part> <tp:taxon-name-part taxon-name-part-type="species">bicolor</tp:taxon-name-part></tp:taxon-name></italic> in the Mediterranean, and with <italic><tp:taxon-name><tp:taxon-name-part taxon-name-part-type="genus">Dynamene</tp:taxon-name-part> <tp:taxon-name-part taxon-name-part-type="species">bidentata</tp:taxon-name-part></tp:taxon-name></italic> and <italic><tp:taxon-name><tp:taxon-name-part taxon-name-part-type="genus">Dynamene</tp:taxon-name-part> <tp:taxon-name-part taxon-name-part-type="species">magnitorata</tp:taxon-name-part></tp:taxon-name></italic> on Atlantic coasts. Adults have also been recorded from amongst mussels and tube worm colonies and barnacle tests in the Bay of Naples (<xref ref-type="bibr" rid="B72">Torelli 1930</xref>, <xref ref-type="bibr" rid="B36">Holdich 1970</xref>), and elsewhere in the Mediterranean (e.g., <xref ref-type="bibr" rid="B65">Rivosecchi 1961</xref>, <xref ref-type="bibr" rid="B9">Bellan-Santini 1962</xref>). It has been found associated with encrusting matter on solid surfaces in some harbours and canals. On occasions it has been found amongst the ‘trottoir’ on steep-sided cliffs as deep as 10 m. <xref ref-type="bibr" rid="B54">Monod (1932)</xref> recorded it from coralline and fucoid algae on the coast of NW Africa. In the Azores, adults have been recorded from empty <italic><tp:taxon-name><tp:taxon-name-part taxon-name-part-type="genus">Chthamalus</tp:taxon-name-part> <tp:taxon-name-part taxon-name-part-type="species">stellatus</tp:taxon-name-part></tp:taxon-name></italic> tests attached to lower shore cobbles, along with <italic><tp:taxon-name><tp:taxon-name-part taxon-name-part-type="genus">Campecopea</tp:taxon-name-part> <tp:taxon-name-part taxon-name-part-type="species">lusitanica</tp:taxon-name-part></tp:taxon-name></italic>. In West Portugal (Buarcos) it is present with <italic><tp:taxon-name><tp:taxon-name-part taxon-name-part-type="genus">Dynamene</tp:taxon-name-part> <tp:taxon-name-part taxon-name-part-type="species">bidentata</tp:taxon-name-part></tp:taxon-name></italic> and <italic><tp:taxon-name><tp:taxon-name-part taxon-name-part-type="genus">Dynamene</tp:taxon-name-part> <tp:taxon-name-part taxon-name-part-type="species">magnitorata</tp:taxon-name-part></tp:taxon-name></italic>. However, while <italic><tp:taxon-name><tp:taxon-name-part taxon-name-part-type="genus">Dynamene</tp:taxon-name-part> <tp:taxon-name-part taxon-name-part-type="species">bidentata</tp:taxon-name-part></tp:taxon-name></italic> adults were present in barnacles, no <italic><tp:taxon-name><tp:taxon-name-part taxon-name-part-type="genus">Dynamene</tp:taxon-name-part> <tp:taxon-name-part taxon-name-part-type="species">edwardsi</tp:taxon-name-part></tp:taxon-name></italic> were found inside barnacles, only among intertidal algae and on a few ‘small’ algae in shaded crevices at 0-1 m. Also, they were not present among mussels. Unusually, adults, including stage 8 females, were found in upper shore sandstone crevices, along with <italic><tp:taxon-name><tp:taxon-name-part taxon-name-part-type="genus">Campecopea</tp:taxon-name-part> <tp:taxon-name-part taxon-name-part-type="species">hirsuta</tp:taxon-name-part></tp:taxon-name></italic>, in southern Portugal.</p><!--PageBreak--></tp:treatment-sec><tp:treatment-sec sec-type="Colour" id="SECID0ELDBG"><title>Colour.</title><p>The general body colour is a dull grey-green, individuals sometimes exhibit polychromatism caused by patterns of white, dorsal, non-adaptable chromatophores as seen in some of the other species (<xref ref-type="bibr" rid="B35">Holdich 1969</xref>).</p></tp:treatment-sec><tp:treatment-sec sec-type="distribution" id="SECID0EVDBG"><title>Geographical distribution.</title><p>The distribution of this species shown in <xref ref-type="bibr" rid="B36">Holdich (1970)</xref> has been extended by the present study. It is the most meridional of the Atlantic species, occurring from Galicia in north-western Spain to Nouadhibou in Mauritania (Fig. <xref ref-type="fig" rid="F5">5D</xref>). This is the currently known southern limit of <italic><tp:taxon-name><tp:taxon-name-part taxon-name-part-type="genus">Dynamene</tp:taxon-name-part></tp:taxon-name></italic> species of the NE Atlantic-Black Sea axis. It is widespread in the Macaronesian islands and in the eastern and western Mediterranean (Fig. <xref ref-type="fig" rid="F5">5D</xref>). The most northerly record comes from the Venice Lagoon in the Adriatic Sea. It is also the only <italic><tp:taxon-name><tp:taxon-name-part taxon-name-part-type="genus">Dynamene</tp:taxon-name-part></tp:taxon-name></italic> species recorded from the Red Sea, in the Gulf of Aqaba (Fig. <xref ref-type="fig" rid="F5">5D</xref>). <xref ref-type="bibr" rid="B21">Glynn (1972)</xref> recorded a species that is clearly <italic><tp:taxon-name><tp:taxon-name-part taxon-name-part-type="genus">Dynamene</tp:taxon-name-part> <tp:taxon-name-part taxon-name-part-type="species">edwardsi</tp:taxon-name-part></tp:taxon-name></italic> from the Suez Canal. <xref ref-type="bibr" rid="B60">Picker and Griffiths (2011)</xref> have recorded this species (as <italic><tp:taxon-name><tp:taxon-name-part taxon-name-part-type="genus">Dynamene</tp:taxon-name-part> <tp:taxon-name-part taxon-name-part-type="species">bidentata</tp:taxon-name-part></tp:taxon-name></italic>) from South Africa.</p></tp:treatment-sec><tp:treatment-sec sec-type="remarks" id="SECID0EVFBG"><title>Remarks.</title><p>
            <italic><tp:taxon-name><tp:taxon-name-part taxon-name-part-type="genus">Dynamene</tp:taxon-name-part> <tp:taxon-name-part taxon-name-part-type="species">edwardsi</tp:taxon-name-part></tp:taxon-name></italic> occupies a wide vertical range in the littoral zone on NE Atlantic shores, and from the littoral zone down to 10 m in the Mediterranean. In recent field work, it was found to be very abundant in the Canary Islands and Madeira archipelago, whereas <italic><tp:taxon-name><tp:taxon-name-part taxon-name-part-type="genus">Dynamene</tp:taxon-name-part> <tp:taxon-name-part taxon-name-part-type="species">magnitorata</tp:taxon-name-part></tp:taxon-name></italic> was more common in the Azores and <italic><tp:taxon-name><tp:taxon-name-part taxon-name-part-type="genus">Dynamene</tp:taxon-name-part> <tp:taxon-name-part taxon-name-part-type="species">edwardsi</tp:taxon-name-part></tp:taxon-name></italic> rare. It is the most southerly of the <italic><tp:taxon-name><tp:taxon-name-part taxon-name-part-type="genus">Dynamene</tp:taxon-name-part></tp:taxon-name></italic> species extending down the West African coast to Mauritania and the only record for tropical waters. <xref ref-type="bibr" rid="B21">Glynn (1972)</xref> suggested that <italic><tp:taxon-name><tp:taxon-name-part taxon-name-part-type="genus">Dynamene</tp:taxon-name-part> <tp:taxon-name-part taxon-name-part-type="species">edwardsi</tp:taxon-name-part></tp:taxon-name></italic> has migrated from the Mediterranean throughout the whole length of the canal. Our study has shown that it has now reached the Gulf of Aqaba in the Red Sea</p><p>The records for the Suez Canal and Red Sea are interesting as they show movement from the Mediterranean Sea into the Red Sea, whilst many marine species are moving in the opposite direction (<xref ref-type="bibr" rid="B22">Galil et al. 2014</xref>). No <italic><tp:taxon-name><tp:taxon-name-part taxon-name-part-type="genus">Dynamene</tp:taxon-name-part></tp:taxon-name></italic> species have yet been recorded from the Indian Ocean (<xref ref-type="bibr" rid="B67">Schotte and Kensley 2005</xref>). However, a stage 8 male has been recorded from Port Elizabeth harbour in South Africa by <xref ref-type="bibr" rid="B60">Picker and Griffiths (2011)</xref>. They suggest that it may have been introduced as a fouling organism or in ballast water. It is known that this species can be transported amongst fouling organisms on ships, as evidenced by the finding a stage 8 male on a ship in Tangiers harbour (Morocco) (see Suppl. material <xref ref-type="supplementary-material" rid="S1">1</xref>).</p><p>This species is variable in its morphology and particularly in the degree of hirsuteness. It may be that some of the specimens collected from the Balearic and Greek islands are in fact a new species, but more material is needed to prove this. Ideally, a molecular genetic analysis needs to be carried out on Mediterranean and Adriatic specimens. Such a technique applied to specimens from some NE Atlantic coasts and Macaronesian islands has shown that a number of cryptic species may be present (<xref ref-type="bibr" rid="B76">Vieira et al. 2015</xref>).</p></tp:treatment-sec><tp:treatment-sec><!--Section generated to contain objects referenced in tp:taxon-treatment.--><supplementary-material xmlns:xlink="http://www.w3.org/1999/xlink" id="S1" position="float" orientation="portrait" xlink:type="simple"><label>Supplementary material 1</label><caption><p>Material examined in this study</p></caption><p>Data type: occurence</p><p>Explanation note: Each entry shows the number of specimens observed for each life history stage, habitat, person who provided the specimen(s), location and country, co-ordinates and other information.</p><media xlink:href="zookeys-635-001-s001.docx" mimetype="application" mime-subtype="vnd.openxmlformats-officedocument.wordprocessingml.document" position="float" orientation="portrait" xlink:type="simple" id="oo_112103.docx"/><permissions><license xlink:type="simple"><license-p>This dataset is made available under the Open Database License (<ext-link xlink:type="simple" ext-link-type="uri" xlink:href="http://opendatacommons.org/licenses/odbl/1.0/">http://opendatacommons.org/licenses/odbl/1.0/</ext-link>). The Open Database License (ODbL) is a license agreement intended to allow users to freely share, modify, and use this Dataset while maintaining this same freedom for others, provided that the original source and author(s) are credited.</license-p></license></permissions><attrib specific-use="authors">Pedro E. Vieira, Henrique Queiroga, Filipe O. Costa, David M. Holdich</attrib></supplementary-material><supplementary-material xmlns:xlink="http://www.w3.org/1999/xlink" id="S2" position="float" orientation="portrait" xlink:type="simple"><label>Supplementary material 2</label><caption><p>List of locations where <italic><tp:taxon-name><tp:taxon-name-part taxon-name-part-type="genus">Dynamene</tp:taxon-name-part></tp:taxon-name></italic> specimens were recorded in this study</p></caption><p>Data type: occurence</p><p>Explanation note: Complete list of locations and respective regions and co-ordinates where <italic><tp:taxon-name><tp:taxon-name-part taxon-name-part-type="genus">Dynamene</tp:taxon-name-part></tp:taxon-name></italic> specimens were recorded in this study, organized by species.</p><media xlink:href="zookeys-635-001-s002.xlsx" mimetype="application" mime-subtype="vnd.openxmlformats-officedocument.spreadsheetml.sheet" position="float" orientation="portrait" xlink:type="simple" id="oo_112104.xlsx"/><permissions><license xlink:type="simple"><license-p>This dataset is made available under the Open Database License (<ext-link xlink:type="simple" ext-link-type="uri" xlink:href="http://opendatacommons.org/licenses/odbl/1.0/">http://opendatacommons.org/licenses/odbl/1.0/</ext-link>). The Open Database License (ODbL) is a license agreement intended to allow users to freely share, modify, and use this Dataset while maintaining this same freedom for others, provided that the original source and author(s) are credited.</license-p></license></permissions><attrib specific-use="authors">Pedro E. Vieira, Henrique Queiroga, Filipe O. Costa, David M. Holdich</attrib></supplementary-material><fig id="F2" position="float" orientation="portrait"><label>Figure 2.</label><caption><p>Main features of adult males (stage 8) of the NE Atlantic-Black Sea axis <italic><tp:taxon-name><tp:taxon-name-part taxon-name-part-type="genus">Dynamene</tp:taxon-name-part></tp:taxon-name></italic> spp. <bold>A, B</bold> <italic><tp:taxon-name><tp:taxon-name-part taxon-name-part-type="genus">Dynamene</tp:taxon-name-part> <tp:taxon-name-part taxon-name-part-type="species">bidentata</tp:taxon-name-part></tp:taxon-name></italic> (S. Wales). Arrows indicate shape of the bidentate process (<bold>A</bold>), uropods (<bold>A, B</bold>) and pleotelsonic boss (<bold>B</bold>) <bold>C, D</bold> <italic><tp:taxon-name><tp:taxon-name-part taxon-name-part-type="genus">Dynamene</tp:taxon-name-part> <tp:taxon-name-part taxon-name-part-type="species">magnitorata</tp:taxon-name-part></tp:taxon-name></italic> (Roscoff, France). Arrows indicate shape of the bidentate process (<bold>C</bold>), the uropods (<bold>C, D</bold>) and the pleotelsonic boss (<bold>C</bold>, <bold>D</bold>). Note the difference in the shape of the boss and the ends of the arms of the bidentate process to those of <italic><tp:taxon-name><tp:taxon-name-part taxon-name-part-type="genus">Dynamene</tp:taxon-name-part> <tp:taxon-name-part taxon-name-part-type="species">bidentata</tp:taxon-name-part></tp:taxon-name></italic> <bold>E, F</bold> <italic><tp:taxon-name><tp:taxon-name-part taxon-name-part-type="genus">Dynamene</tp:taxon-name-part> <tp:taxon-name-part taxon-name-part-type="species">edwardsi</tp:taxon-name-part></tp:taxon-name></italic> (<bold>E</bold> Canaries <bold>F</bold> Azores). Arrows indicate shape of the bidentate process (<bold>E, F</bold>), uropods (<bold>F</bold>) and pleotelsonic boss (<bold>E, F</bold>). Specimen in E shows relatively little dorso-lateral setation, whilst that in <bold>F</bold> is hirsute. Note the differences in the shape of the boss and the tips of the arms of the bidentate process compared to those of <italic><tp:taxon-name><tp:taxon-name-part taxon-name-part-type="genus">Dynamene</tp:taxon-name-part> <tp:taxon-name-part taxon-name-part-type="species">bidentata</tp:taxon-name-part></tp:taxon-name></italic> and <italic><tp:taxon-name><tp:taxon-name-part taxon-name-part-type="genus">Dynamene</tp:taxon-name-part> <tp:taxon-name-part taxon-name-part-type="species">magnitorata</tp:taxon-name-part></tp:taxon-name></italic> <bold>G, H</bold> <italic><tp:taxon-name><tp:taxon-name-part taxon-name-part-type="genus">Dynamene</tp:taxon-name-part> <tp:taxon-name-part taxon-name-part-type="species">bifida</tp:taxon-name-part></tp:taxon-name></italic> (France, Mediterranean). Arrows indicate shape of the bidentate process (<bold>G, H</bold>), uropodal exopod (H) and pleotelsonic boss (<bold>G</bold>). Note the large accessory process on each arm of the bidentate process, the small sessile pleotelsonic boss and the long narrow uropodal exopods <bold>I</bold> <italic><tp:taxon-name><tp:taxon-name-part taxon-name-part-type="genus">Dynamene</tp:taxon-name-part> <tp:taxon-name-part taxon-name-part-type="species">tubicauda</tp:taxon-name-part></tp:taxon-name></italic> (Bay of Naples, Italy). Arrows indicate the unique body shape, tubular respiratory channel, peg-like pleotelsonic bosses, and the curved uropodal exopods <bold>J, K</bold> <italic><tp:taxon-name><tp:taxon-name-part taxon-name-part-type="genus">Dynamene</tp:taxon-name-part> <tp:taxon-name-part taxon-name-part-type="species">bicolor</tp:taxon-name-part></tp:taxon-name></italic> (Bay of Naples, Italy). Arrows indicate shape of the bidentate process (<bold>J</bold>), and pleotelsonic boss (<bold>J, K</bold>). Note in particular the rugose nature of the dorsal surface of the bidentate arms, and the triangular shape of each half of the boss – in specimens from the Black Sea the boss is of a similar shape but much less prominent.</p></caption><graphic xmlns:xlink="http://www.w3.org/1999/xlink" xlink:href="zookeys-635-001-g002.jpg" position="float" orientation="portrait" xlink:type="simple" id="oo_112097.jpg"/></fig><fig id="F3" position="float" orientation="portrait"><label>Figure 3.</label><caption><p>Main features of females and juveniles of the NE Atlantic-Black Sea axis <italic><tp:taxon-name><tp:taxon-name-part taxon-name-part-type="genus">Dynamene</tp:taxon-name-part></tp:taxon-name></italic> spp. <bold>A, B</bold> <italic><tp:taxon-name><tp:taxon-name-part taxon-name-part-type="genus">Dynamene</tp:taxon-name-part> <tp:taxon-name-part taxon-name-part-type="species">bidentata</tp:taxon-name-part></tp:taxon-name></italic> (S. Wales). Arrows indicate smooth outline of pleotelsonic dome (<bold>A</bold>) and non-tubular pleotelsonic foramen (<bold>B</bold>) <bold>C, D</bold> <italic><tp:taxon-name><tp:taxon-name-part taxon-name-part-type="genus">Dynamene</tp:taxon-name-part> <tp:taxon-name-part taxon-name-part-type="species">magnitorata</tp:taxon-name-part></tp:taxon-name></italic> (Roscoff, France). Arrows indicate angular outline of pleotelsonic dome (<bold>C</bold>), posterior extension of pleotelsonic keel and non-tubular pleotelsonic foramen (<bold>D</bold>) <bold>E, F, G</bold> <italic><tp:taxon-name><tp:taxon-name-part taxon-name-part-type="genus">Dynamene</tp:taxon-name-part> <tp:taxon-name-part taxon-name-part-type="species">edwardsi</tp:taxon-name-part></tp:taxon-name></italic> (Italy). Arrows indicate angular outline of pleotelsonic dome (<bold>E</bold>) with central bulge (<bold>E, F, G</bold>) and tubular pleotelsonic foramen. (<bold>E</bold> and <bold>F</bold> from Naples, Italy <bold>G</bold> hirsute female from the Venice Lagoon, Italy) <bold>H, I</bold> <italic><tp:taxon-name><tp:taxon-name-part taxon-name-part-type="genus">Dynamene</tp:taxon-name-part> <tp:taxon-name-part taxon-name-part-type="species">bicolor</tp:taxon-name-part></tp:taxon-name></italic> (Naples, Italy). Arrows indicate angular outline of pleotelsonic dome (<bold>I</bold>) and non-tubular pleotelsonic foramen (<bold>H</bold>) <bold>J</bold>, <bold>K</bold> <italic><tp:taxon-name><tp:taxon-name-part taxon-name-part-type="genus">Dynamene</tp:taxon-name-part> <tp:taxon-name-part taxon-name-part-type="species">tubicauda</tp:taxon-name-part></tp:taxon-name></italic> (Ischia, Italy). Arrows indicate flattened epimera surrounding body that give this species a unique body shape (<bold>J, K</bold>) and the tubular pleotelsonic foramen (<bold>J, K</bold>) <bold>L, M</bold>. <italic><tp:taxon-name><tp:taxon-name-part taxon-name-part-type="genus">Dynamene</tp:taxon-name-part> <tp:taxon-name-part taxon-name-part-type="species">bifida</tp:taxon-name-part></tp:taxon-name></italic> (Ischia, Italy). Arrows indicate smooth outline to pleotelsonic dome (<bold>L</bold>) and pleotelsonic foramen at end of short tube (<bold>M</bold>).</p></caption><graphic xmlns:xlink="http://www.w3.org/1999/xlink" xlink:href="zookeys-635-001-g003.jpg" position="float" orientation="portrait" xlink:type="simple" id="oo_112098.jpg"/></fig><fig id="F5" position="float" orientation="portrait"><label>Figure 5.</label><caption><p>Distribution of <italic><tp:taxon-name><tp:taxon-name-part taxon-name-part-type="genus">Dynamene</tp:taxon-name-part></tp:taxon-name></italic> species along the NE Atlantic-Black Sea axis based on material validated during the present study. <bold>A</bold> <italic><tp:taxon-name><tp:taxon-name-part taxon-name-part-type="genus">Dynamene</tp:taxon-name-part> <tp:taxon-name-part taxon-name-part-type="species">bidentata</tp:taxon-name-part></tp:taxon-name></italic> <bold>B</bold> <italic><tp:taxon-name><tp:taxon-name-part taxon-name-part-type="genus">Dynamene</tp:taxon-name-part> <tp:taxon-name-part taxon-name-part-type="species">bicolor</tp:taxon-name-part></tp:taxon-name></italic> <bold>C</bold> <italic><tp:taxon-name><tp:taxon-name-part taxon-name-part-type="genus">Dynamene</tp:taxon-name-part> <tp:taxon-name-part taxon-name-part-type="species">bifida</tp:taxon-name-part></tp:taxon-name></italic> <bold>D</bold> <italic><tp:taxon-name><tp:taxon-name-part taxon-name-part-type="genus">Dynamene</tp:taxon-name-part> <tp:taxon-name-part taxon-name-part-type="species">edwardsi</tp:taxon-name-part></tp:taxon-name></italic> <bold>E</bold> <italic><tp:taxon-name><tp:taxon-name-part taxon-name-part-type="genus">Dynamene</tp:taxon-name-part> <tp:taxon-name-part taxon-name-part-type="species">magnitorata</tp:taxon-name-part></tp:taxon-name></italic> <bold>F</bold> <italic><tp:taxon-name><tp:taxon-name-part taxon-name-part-type="genus">Dynamene</tp:taxon-name-part> <tp:taxon-name-part taxon-name-part-type="species">tubicauda</tp:taxon-name-part></tp:taxon-name></italic>.</p></caption><graphic xmlns:xlink="http://www.w3.org/1999/xlink" xlink:href="zookeys-635-001-g005.jpg" position="float" orientation="portrait" xlink:type="simple" id="oo_112102.jpg"/></fig></tp:treatment-sec><ref-list><ref id="B50"><mixed-citation xmlns:xlink="http://www.w3.org/1999/xlink" xlink:type="simple">
          <person-group><name name-style="western"><surname>Lucas</surname><given-names>H</given-names></name></person-group> (<year>1849</year>) <article-title>Histoire naturelle des animaux articulés. Exploration scientifiques de l’Algérie pendant les annes 1840, 1841, 1842.</article-title> <source>Sciences physiques Zoologie</source> <volume>I</volume>: <fpage>1</fpage>-<lpage>403</lpage>. <publisher-loc>Paris</publisher-loc>.</mixed-citation></ref><ref id="B53"><mixed-citation xmlns:xlink="http://www.w3.org/1999/xlink" xlink:type="simple">
          <person-group><name name-style="western"><surname>Monod</surname><given-names>T</given-names></name></person-group> (<year>1923</year>) <article-title>Fauna de l’appontement de l’administration à Port-Etienne.</article-title> <source>Bulletin de la Société Zoologique de France</source> <volume>48</volume>: <fpage>313</fpage>–<lpage>316</lpage>.</mixed-citation></ref><ref id="B32"><mixed-citation xmlns:xlink="http://www.w3.org/1999/xlink" xlink:type="simple">
          <person-group><name name-style="western"><surname>Holdich</surname><given-names>DM</given-names></name></person-group> (<year>1968a</year>) <article-title>A systematic revision of the genus <italic><tp:taxon-name><tp:taxon-name-part taxon-name-part-type="genus">Dynamene</tp:taxon-name-part></tp:taxon-name></italic> (<tp:taxon-name><tp:taxon-name-part taxon-name-part-type="subphylum">Crustacea</tp:taxon-name-part></tp:taxon-name>: <tp:taxon-name><tp:taxon-name-part taxon-name-part-type="order">Isopoda</tp:taxon-name-part></tp:taxon-name>) with description of three new species.</article-title> <source>Pubblicazioni Della Stazione Zoologica di Napoli</source> <volume>36</volume>: <fpage>401</fpage>–<lpage>426</lpage>.</mixed-citation></ref><ref id="B36"><mixed-citation xmlns:xlink="http://www.w3.org/1999/xlink" xlink:type="simple">
          <person-group><name name-style="western"><surname>Holdich</surname><given-names>DM</given-names></name></person-group> (<year>1970</year>) <article-title>The distribution and habitat preferences of the Afro-European species of <italic><tp:taxon-name><tp:taxon-name-part taxon-name-part-type="genus">Dynamene</tp:taxon-name-part></tp:taxon-name></italic> (<tp:taxon-name><tp:taxon-name-part taxon-name-part-type="subphylum">Crustacea</tp:taxon-name-part></tp:taxon-name>: <tp:taxon-name><tp:taxon-name-part taxon-name-part-type="order">Isopoda</tp:taxon-name-part></tp:taxon-name>).</article-title> <source>Journal of Natural History</source> <volume>4</volume>: <fpage>419</fpage>–<lpage>438</lpage>. doi: <ext-link xlink:type="simple" ext-link-type="doi" xlink:href="10.1080/00222937000770401">10.1080/00222937000770401</ext-link></mixed-citation></ref><ref id="B27"><mixed-citation xmlns:xlink="http://www.w3.org/1999/xlink" xlink:type="simple">
          <person-group><name name-style="western"><surname>Harrison</surname><given-names>K</given-names></name></person-group> (<year>1982</year>) <source>Taxonomy of some Australian serolid and sphaeromatid isopods (<tp:taxon-name><tp:taxon-name-part taxon-name-part-type="subphylum">Crustacea</tp:taxon-name-part></tp:taxon-name>)</source>. <comment>PhD Thesis</comment>, <publisher-name>University of Nottingham</publisher-name>, <publisher-loc>Nottingham</publisher-loc>.</mixed-citation></ref><ref id="B60"><mixed-citation xmlns:xlink="http://www.w3.org/1999/xlink" xlink:type="simple">
          <person-group><name name-style="western"><surname>Picker</surname><given-names>MD</given-names></name><name name-style="western"><surname>Griffiths</surname><given-names>CL</given-names></name></person-group> (<year>2011</year>) <source>Alien and Invasive Animals – A South African Perspective.</source> <publisher-name>Struik-Random House Publishers</publisher-name>, <publisher-loc>Cape Town</publisher-loc>, <size units="page">240 pp</size>.</mixed-citation></ref><ref id="B34"><mixed-citation xmlns:xlink="http://www.w3.org/1999/xlink" xlink:type="simple">
          <person-group><name name-style="western"><surname>Holdich</surname><given-names>DM</given-names></name></person-group> (<year>1968c</year>) <source>The biology of <italic><tp:taxon-name><tp:taxon-name-part taxon-name-part-type="genus">Dynamene</tp:taxon-name-part> <tp:taxon-name-part taxon-name-part-type="species">bidentata</tp:taxon-name-part></tp:taxon-name></italic> (Adams) and some related sphaeromatid <tp:taxon-name><tp:taxon-name-part taxon-name-part-type="order">Isopoda</tp:taxon-name-part></tp:taxon-name></source>. <comment>PhD Thesis</comment>, <publisher-name>University of Wales</publisher-name>, <publisher-loc>Swansea</publisher-loc>.</mixed-citation></ref><ref id="B39"><mixed-citation xmlns:xlink="http://www.w3.org/1999/xlink" xlink:type="simple">
          <person-group><name name-style="western"><surname>Holdich</surname><given-names>DM</given-names></name></person-group> (<year>1976</year>) <article-title>A comparison of the ecology and life cycles of two species of littoral isopod.</article-title> <source>Journal of Experimental Marine Biology and Ecology</source> <volume>24</volume>: <fpage>133</fpage>–<lpage>149</lpage>. doi: <ext-link xlink:type="simple" ext-link-type="doi" xlink:href="10.1016/0022-0981(76)90099-X">10.1016/0022-0981(76)90099-X</ext-link></mixed-citation></ref><ref id="B72"><mixed-citation xmlns:xlink="http://www.w3.org/1999/xlink" xlink:type="simple">
          <person-group><name name-style="western"><surname>Torelli</surname><given-names>B</given-names></name></person-group> (<year>1930</year>) <article-title>Sferomidi del Golfo di Napoli: revisione degli sferomoidi mediterranei.</article-title> <source>Pubblicazioni Della Stazione Zoologica di Napoli</source> <volume>10</volume>: <fpage>297</fpage>–<lpage>343</lpage>.</mixed-citation></ref><ref id="B65"><mixed-citation xmlns:xlink="http://www.w3.org/1999/xlink" xlink:type="simple">
          <person-group><name name-style="western"><surname>Rivosecchi</surname><given-names>ET</given-names></name></person-group> (<year>1961</year>) <article-title>Osservazione a Sabellaria di Lavinio.</article-title> <source>Rendiconti Accademia Nazionale dei XL</source> <volume>12</volume>: <fpage>147</fpage>–<lpage>157</lpage>.</mixed-citation></ref><ref id="B9"><mixed-citation xmlns:xlink="http://www.w3.org/1999/xlink" xlink:type="simple">
          <person-group><name name-style="western"><surname>Bellan-Santini</surname><given-names>D</given-names></name></person-group> (<year>1962</year>) <article-title>Étude floristique et faunistique de quelques peuplements infralittoral de substrat rocheux.</article-title> <source>Recueil des Travaux de la Station Marine d’Endoume</source> <volume>50</volume>: <fpage>249</fpage>–<lpage>262</lpage>.</mixed-citation></ref><ref id="B54"><mixed-citation xmlns:xlink="http://www.w3.org/1999/xlink" xlink:type="simple">
          <person-group><name name-style="western"><surname>Monod</surname><given-names>T</given-names></name></person-group> (<year>1932</year>) <article-title>Tanaidaces et Isopodes aquatic de l’Afrique occidentale et septentrionale. Pt3. <tp:taxon-name><tp:taxon-name-part taxon-name-part-type="family">Sphaeromatidae</tp:taxon-name-part></tp:taxon-name>.</article-title> <source>Mémoire Société des Sciences Naturelles du Maroc</source> <volume>29</volume>: <fpage>1</fpage>–<lpage>91</lpage>.</mixed-citation></ref><ref id="B35"><mixed-citation xmlns:xlink="http://www.w3.org/1999/xlink" xlink:type="simple">
          <person-group><name name-style="western"><surname>Holdich</surname><given-names>DM</given-names></name></person-group> (<year>1969</year>) <article-title>Polychromatism in the genus <italic><tp:taxon-name><tp:taxon-name-part taxon-name-part-type="genus">Dynamene</tp:taxon-name-part></tp:taxon-name></italic> (<tp:taxon-name><tp:taxon-name-part taxon-name-part-type="subphylum">Crustacea</tp:taxon-name-part></tp:taxon-name>: <tp:taxon-name><tp:taxon-name-part taxon-name-part-type="order">Isopoda</tp:taxon-name-part></tp:taxon-name>).</article-title> <source>Pubblicazioni Della Stazione Zoologica di Napoli</source> <volume>37</volume>: <fpage>18</fpage>–<lpage>27</lpage>.</mixed-citation></ref><ref id="B21"><mixed-citation xmlns:xlink="http://www.w3.org/1999/xlink" xlink:type="simple">
          <person-group><name name-style="western"><surname>Glynn</surname><given-names>PW</given-names></name></person-group> (<year>1972</year>) <article-title><tp:taxon-name><tp:taxon-name-part taxon-name-part-type="order">Isopoda</tp:taxon-name-part></tp:taxon-name> of the Suez Canal.</article-title> <source>Israel Journal of Zoology</source> <volume>21</volume>: <fpage>275</fpage>–<lpage>300</lpage>. doi: <ext-link xlink:type="simple" ext-link-type="doi" xlink:href="10.1080/00212210.1972.10688366">10.1080/00212210.1972.10688366</ext-link></mixed-citation></ref><ref id="B22"><mixed-citation xmlns:xlink="http://www.w3.org/1999/xlink" xlink:type="simple">
          <person-group><name name-style="western"><surname>Galil</surname><given-names>BS</given-names></name><name name-style="western"><surname>Marchini</surname><given-names>A</given-names></name><name name-style="western"><surname>Occhipinti-Ambrogi</surname><given-names>A</given-names></name><name name-style="western"><surname>Minchin</surname><given-names>D</given-names></name><name name-style="western"><surname>Narščius</surname><given-names>A</given-names></name><name name-style="western"><surname>Ojaveer</surname><given-names>H</given-names></name><name name-style="western"><surname>Olenin</surname><given-names>S</given-names></name></person-group> (<year>2014</year>) <article-title>International arrivals: widespread bioinvasions in European Seas.</article-title> <source>Ethology Ecology &amp; Evolution</source> <volume>26</volume>: <page-range>2–3</page-range>, <page-range>152–171</page-range>. doi: <ext-link xlink:type="simple" ext-link-type="doi" xlink:href="10.1080/03949370.2014.897651">10.1080/03949370.2014.897651</ext-link></mixed-citation></ref><ref id="B67"><mixed-citation xmlns:xlink="http://www.w3.org/1999/xlink" xlink:type="simple">
          <person-group><name name-style="western"><surname>Schotte</surname><given-names>M</given-names></name><name name-style="western"><surname>Kensley</surname><given-names>B</given-names></name></person-group> (<year>2005</year>) <article-title>New species and records of <tp:taxon-name><tp:taxon-name-part taxon-name-part-type="suborder">Flabellifera</tp:taxon-name-part></tp:taxon-name> from the Indian Ocean (<tp:taxon-name><tp:taxon-name-part taxon-name-part-type="subphylum">Crustacea</tp:taxon-name-part></tp:taxon-name>: <tp:taxon-name><tp:taxon-name-part taxon-name-part-type="superorder">Peracarida</tp:taxon-name-part></tp:taxon-name>: <tp:taxon-name><tp:taxon-name-part taxon-name-part-type="order">Isopoda</tp:taxon-name-part></tp:taxon-name>).</article-title> <source>Journal of Natural History</source> <volume>39</volume>(<issue>16</issue>): <fpage>1211</fpage>–<lpage>1282</lpage>. doi: <ext-link xlink:type="simple" ext-link-type="doi" xlink:href="10.1080/00222930400005757">10.1080/00222930400005757</ext-link></mixed-citation></ref><ref id="B76"><mixed-citation xmlns:xlink="http://www.w3.org/1999/xlink" xlink:type="simple">
          <person-group><name name-style="western"><surname>Vieira</surname><given-names>P</given-names></name><name name-style="western"><surname>Gomes</surname><given-names>N</given-names></name><name name-style="western"><surname>Holdich</surname><given-names>DM</given-names></name><name name-style="western"><surname>Queiroga</surname><given-names>H</given-names></name><name name-style="western"><surname>Costa</surname><given-names>FO</given-names></name></person-group> (<year>2015</year>) <article-title>Phylogeographic structure of <italic><tp:taxon-name><tp:taxon-name-part taxon-name-part-type="genus">Dynamene</tp:taxon-name-part> <tp:taxon-name-part taxon-name-part-type="species">edwardsi</tp:taxon-name-part></tp:taxon-name></italic> (<tp:taxon-name><tp:taxon-name-part taxon-name-part-type="subphylum">Crustacea</tp:taxon-name-part></tp:taxon-name>: <tp:taxon-name><tp:taxon-name-part taxon-name-part-type="order">Isopoda</tp:taxon-name-part></tp:taxon-name>) matches remarkably the sequential genesis of the Macaronesian islands. In: (2015) Scientific abstracts from the 6th International Barcode of Life Conference / Résumés scientifiques du 6e congrès international « Barcode of Life ».</article-title> <source>Genome</source> <volume>58</volume>(<issue>5</issue>): <fpage>163</fpage>–<lpage>303</lpage>. doi: <ext-link xlink:type="simple" ext-link-type="doi" xlink:href="10.1139/gen-2015-0087">10.1139/gen-2015-0087</ext-link></mixed-citation></ref></ref-list></tp:taxon-treatment>
