# Supplementary material for: Distribution and species identification in the crustacean isopod genus Dynamene Leach, 1814 along the North East Atlantic-Black Sea axis
Source: Zookeys. 2016 Nov 23;(635):1–29. doi: 10.3897/zookeys.635.10240 (PMC5126507; doi:10.3897/zookeys.635.10240)
Supplement: XML Treatment for Dynamene magnitorata [file zookeys.635.10240-treatment6.xml]

<!DOCTYPE tp:taxon-treatment
  PUBLIC "-//TaxonX//DTD Taxonomic Treatment Publishing DTD v0 20100105//EN" "tax-treatment-NSO.dtd">
<tp:taxon-treatment xmlns:tp="http://www.plazi.org/taxpub"><tp:treatment-meta><kwd-group><label>Taxon classification</label><kwd><named-content content-type="kingdom">Animalia</named-content></kwd><kwd><named-content content-type="order">Isopoda</named-content></kwd><kwd><named-content content-type="family">Sphaeromatidae</named-content></kwd></kwd-group><mixed-citation publication-type="journal"><person-group><name><surname>Vieira</surname><given-names>Pedro E.</given-names></name><name><surname>Queiroga</surname><given-names>Henrique</given-names></name><name><surname>Costa</surname><given-names>Filipe O.</given-names></name><name><surname>Holdich</surname><given-names>David M.</given-names></name></person-group><article-title>Distribution and species identification in the crustacean isopod genus <italic><tp:taxon-name><tp:taxon-name-part taxon-name-part-type="genus">Dynamene</tp:taxon-name-part></tp:taxon-name></italic> Leach, 1814 along the North East Atlantic-Black Sea axis</article-title><source>Zookeys</source><day>23</day><month>11</month><year>2016</year><volume>2016</volume><issue>635</issue><fpage>1</fpage><lpage>29</lpage><pub-id pub-id-type="doi">10.3897/zookeys.635.10240</pub-id></mixed-citation></tp:treatment-meta><tp:nomenclature><tp:taxon-name>
            <tp:taxon-name-part taxon-name-part-type="genus">Dynamene</tp:taxon-name-part>
            <tp:taxon-name-part taxon-name-part-type="species">magnitorata</tp:taxon-name-part>
          </tp:taxon-name><tp:taxon-authority>Holdich, 1968</tp:taxon-authority></tp:nomenclature><tp:treatment-sec sec-type="synonymy" id="SECID0ENJBG"><title>Restricted synonymy.</title><p>
            <italic><tp:taxon-name><tp:taxon-name-part taxon-name-part-type="genus">Dynamene</tp:taxon-name-part> <tp:taxon-name-part taxon-name-part-type="species">magnitorata</tp:taxon-name-part></tp:taxon-name></italic>: Holdich (1968).</p><p>
            <italic><tp:taxon-name><tp:taxon-name-part taxon-name-part-type="genus">Dynamene</tp:taxon-name-part> <tp:taxon-name-part taxon-name-part-type="species">bidentata</tp:taxon-name-part></tp:taxon-name></italic>: <xref ref-type="bibr" rid="B54">Monod (1932)</xref>; <xref ref-type="bibr" rid="B51">Maggiore and Fresi (1984)</xref>.</p><!--PageBreak--><p>
            <italic><tp:taxon-name><tp:taxon-name-part taxon-name-part-type="genus">Dynamene</tp:taxon-name-part> <tp:taxon-name-part taxon-name-part-type="species">magnitorata</tp:taxon-name-part></tp:taxon-name></italic>: <xref ref-type="bibr" rid="B32">Holdich (1968a</xref>, <xref ref-type="bibr" rid="B36">1970</xref>, <xref ref-type="bibr" rid="B39">1976</xref>).</p></tp:treatment-sec><tp:treatment-sec sec-type="material" id="SECID0EKLBG"><title>Material examined.</title><p>Specimens were examined from 52 locations in the NE Atlantic, and four countries in the Mediterranean – see the Suppl. materials <xref ref-type="supplementary-material" rid="S1">1</xref> and <xref ref-type="supplementary-material" rid="S2">2</xref>. A number of literature records have been included where the diagrams clearly indicate this species.</p></tp:treatment-sec><tp:treatment-sec sec-type="key" id="SECID0EYLBG"><title>Key morphological characters.</title><p>Body convex; in stage 8 males the pleotelsonic boss is large, bilobed, with the two halves separated by a narrow groove; the arms of the bidentate process are of similar width along their lengths and are dorsally tuberculate (<xref ref-type="bibr" rid="B39">Holdich 1976</xref>, fig. 3A, B; Fig. <xref ref-type="fig" rid="F2">2C–D</xref> in this paper). In stage 7 females the pleotelsonic dome is keeled in side view and the pleotelsonic foramen is flush with the edge of the pleotelson (Fig. <xref ref-type="fig" rid="F3">3C–D</xref>). Further details are provided by the scanning electron microscope pictures of the posterior body of a stage 8 male and a stage 7 female in <xref ref-type="bibr" rid="B39">Holdich (1976)</xref>. The females of this species are very difficult to separate from those of <italic><tp:taxon-name><tp:taxon-name-part taxon-name-part-type="genus">Dynamene</tp:taxon-name-part> <tp:taxon-name-part taxon-name-part-type="species">bicolor</tp:taxon-name-part></tp:taxon-name></italic>. See keys to stage 8 males and stage 7 females.</p></tp:treatment-sec><tp:treatment-sec sec-type="description" id="SECID0EYMBG"><title>Size.</title><p>Adult males (stage 8) typically 4.25 × 2.25 mm, pre-ovigerous females (stage 7) typically 4.0 × 2.0 mm.</p></tp:treatment-sec><tp:treatment-sec sec-type="Life-history" id="SECID0E4MBG"><title>Life-history.</title><p>A comparison of the life-histories of <italic><tp:taxon-name><tp:taxon-name-part taxon-name-part-type="genus">Dynamene</tp:taxon-name-part> <tp:taxon-name-part taxon-name-part-type="species">bidentata</tp:taxon-name-part></tp:taxon-name></italic> and <italic><tp:taxon-name><tp:taxon-name-part taxon-name-part-type="genus">Dynamene</tp:taxon-name-part> <tp:taxon-name-part taxon-name-part-type="species">magnitorata</tp:taxon-name-part></tp:taxon-name></italic> from two Atlantic coast locations was made by <xref ref-type="bibr" rid="B39">Holdich (1976)</xref>. Only a limited number of <italic><tp:taxon-name><tp:taxon-name-part taxon-name-part-type="genus">Dynamene</tp:taxon-name-part> <tp:taxon-name-part taxon-name-part-type="species">magnitorata</tp:taxon-name-part></tp:taxon-name></italic> specimens were available but it showed that this species has a similar sequence of seasonal events (see description for <italic><tp:taxon-name><tp:taxon-name-part taxon-name-part-type="genus">Dynamene</tp:taxon-name-part> <tp:taxon-name-part taxon-name-part-type="species">bidentata</tp:taxon-name-part></tp:taxon-name></italic>). However, whereas <italic><tp:taxon-name><tp:taxon-name-part taxon-name-part-type="genus">Dynamene</tp:taxon-name-part> <tp:taxon-name-part taxon-name-part-type="species">bidentata</tp:taxon-name-part></tp:taxon-name></italic> stage 8 males live for two breeding seasons, those of <italic><tp:taxon-name><tp:taxon-name-part taxon-name-part-type="genus">Dynamene</tp:taxon-name-part> <tp:taxon-name-part taxon-name-part-type="species">magnitorata</tp:taxon-name-part></tp:taxon-name></italic> may only live for one.</p></tp:treatment-sec><tp:treatment-sec sec-type="habitat" id="SECID0EDPBG"><title>Habitat.</title><p>A mid- to lower littoral and shallow sublittoral species, although sometimes recorded from deeper water. Its range occasionally overlaps that of <italic><tp:taxon-name><tp:taxon-name-part taxon-name-part-type="genus">Dynamene</tp:taxon-name-part> <tp:taxon-name-part taxon-name-part-type="species">bidentata</tp:taxon-name-part></tp:taxon-name></italic>. Juveniles are found associated with a wide range of littoral and shallow water algae, particularly <italic><tp:taxon-name><tp:taxon-name-part taxon-name-part-type="genus">Corallina</tp:taxon-name-part></tp:taxon-name></italic> sp., <italic><tp:taxon-name><tp:taxon-name-part taxon-name-part-type="genus">Rhodomenia</tp:taxon-name-part> <tp:taxon-name-part taxon-name-part-type="species">palmata</tp:taxon-name-part></tp:taxon-name></italic>, <italic><tp:taxon-name><tp:taxon-name-part taxon-name-part-type="genus">Chondrus</tp:taxon-name-part> <tp:taxon-name-part taxon-name-part-type="species">cripspus</tp:taxon-name-part></tp:taxon-name></italic> and <italic><tp:taxon-name><tp:taxon-name-part taxon-name-part-type="genus">Gigartina</tp:taxon-name-part> <tp:taxon-name-part taxon-name-part-type="species">stellata</tp:taxon-name-part></tp:taxon-name></italic>. Adults have been found in empty tests of <italic><tp:taxon-name><tp:taxon-name-part taxon-name-part-type="genus">Balanus</tp:taxon-name-part> <tp:taxon-name-part taxon-name-part-type="species">crenatus</tp:taxon-name-part></tp:taxon-name></italic>, amongst ascidians, and in channels within sponges (including those associated with eel grass beds). In the Roscoff region (northern France) adults were frequently found within the encrusting sponge, <italic><tp:taxon-name><tp:taxon-name-part taxon-name-part-type="genus">Halichondria</tp:taxon-name-part></tp:taxon-name></italic> sp. In the Azores (São Miguel island) adults have been found sublittorally in the empty tests of <italic><tp:taxon-name><tp:taxon-name-part taxon-name-part-type="genus">Megabalanus</tp:taxon-name-part> <tp:taxon-name-part taxon-name-part-type="species">azoricus</tp:taxon-name-part></tp:taxon-name></italic>, as well as intertidally among algae on the islands of Terceira, São Miguel and Santa Maria. On Fuerteventura (Canary Islands) adult males were caught using a surface dip net. In the Chafarinas Islands off Mediterranean Morocco they have been recorded from 0.0m down to 20.0 m on a variety of algae. Like <italic><tp:taxon-name><tp:taxon-name-part taxon-name-part-type="genus">Dynamene</tp:taxon-name-part> <tp:taxon-name-part taxon-name-part-type="species">bidentata</tp:taxon-name-part></tp:taxon-name></italic> (<xref ref-type="bibr" rid="B29">Harvey et al. 1973</xref>), <italic><tp:taxon-name><tp:taxon-name-part taxon-name-part-type="genus">Dynamene</tp:taxon-name-part> <tp:taxon-name-part taxon-name-part-type="species">magnitorata</tp:taxon-name-part></tp:taxon-name></italic> adults were found to have a tolerance to high air temperatures, i.e., 38 °C (<xref ref-type="bibr" rid="B39">Holdich 1976</xref>). However, survival at 5 °C was much lower for <italic><tp:taxon-name><tp:taxon-name-part taxon-name-part-type="genus">Dynamene</tp:taxon-name-part> <tp:taxon-name-part taxon-name-part-type="species">magnitorata</tp:taxon-name-part></tp:taxon-name></italic> compared to <italic><tp:taxon-name><tp:taxon-name-part taxon-name-part-type="genus">Dynamene</tp:taxon-name-part> <tp:taxon-name-part taxon-name-part-type="species">bidentata</tp:taxon-name-part></tp:taxon-name></italic> (<xref ref-type="bibr" rid="B39">Holdich 1976</xref>) and this may be the reason it has not colonized more northerly regions.</p></tp:treatment-sec><tp:treatment-sec sec-type="Colour" id="SECID0EHTBG"><title>Colour.</title><p>Individuals exhibit a wide variety of colours, often matching the colour of their background, the predominant colours being coralline-pink and brown, rather than the greens and yellows seen in <italic><tp:taxon-name><tp:taxon-name-part taxon-name-part-type="genus">Dynamene</tp:taxon-name-part> <tp:taxon-name-part taxon-name-part-type="species">bidentata</tp:taxon-name-part></tp:taxon-name></italic>. Individuals sometimes exhibit polychromatism caused by white, dorsal, non-adaptable chromatophores, as seen some other species (<xref ref-type="bibr" rid="B35">Holdich 1969</xref>, <xref ref-type="bibr" rid="B39">1976</xref>).</p></tp:treatment-sec><tp:treatment-sec sec-type="distribution" id="SECID0E6TBG"><title>Geographical distribution.</title><p>The distribution of this species shown in <xref ref-type="bibr" rid="B36">Holdich (1970)</xref> has been extended by the present study. It has been recorded from southern <!--PageBreak-->England (a single specimen only that may be the result of a stranding), the Channel Islands, around the coasts of Brittany, the Atlantic Iberian Peninsula and northwest Africa, the islands of the Azores, Canary Islands and Madeira in the Macaronesian archipelagos, and in the Mediterranean along the European and African coasts, and also Egypt (Fig. <xref ref-type="fig" rid="F5">5E</xref>).</p></tp:treatment-sec><tp:treatment-sec sec-type="remarks" id="SECID0EPUBG"><title>Remarks.</title><p>Almost all the <italic><tp:taxon-name><tp:taxon-name-part taxon-name-part-type="genus">Dynamene</tp:taxon-name-part></tp:taxon-name></italic> specimens found in the Azores during recent field work belonged to <italic><tp:taxon-name><tp:taxon-name-part taxon-name-part-type="genus">Dynamene</tp:taxon-name-part> <tp:taxon-name-part taxon-name-part-type="species">magnitorata</tp:taxon-name-part></tp:taxon-name></italic>. However, <italic><tp:taxon-name><tp:taxon-name-part taxon-name-part-type="genus">Dynamene</tp:taxon-name-part></tp:taxon-name></italic> was less prevalent in the benthic community when comparing with Canaries and Portugal (pers. obs., unpublished data). <xref ref-type="bibr" rid="B51">Maggiore and Fresi (1984)</xref> described <italic><tp:taxon-name><tp:taxon-name-part taxon-name-part-type="genus">Dynamene</tp:taxon-name-part> <tp:taxon-name-part taxon-name-part-type="species">bidentata</tp:taxon-name-part></tp:taxon-name></italic> from the Bay of Naples, but in fact examination of the specimen showed it to be a male <italic><tp:taxon-name><tp:taxon-name-part taxon-name-part-type="genus">Dynamene</tp:taxon-name-part> <tp:taxon-name-part taxon-name-part-type="species">magnitorata</tp:taxon-name-part></tp:taxon-name></italic>. If the author’s had compared an actual <italic><tp:taxon-name><tp:taxon-name-part taxon-name-part-type="genus">Dynamene</tp:taxon-name-part> <tp:taxon-name-part taxon-name-part-type="species">bidentata</tp:taxon-name-part></tp:taxon-name></italic> with their specimen then they would have realized this, particular as it is so much smaller than any known <italic><tp:taxon-name><tp:taxon-name-part taxon-name-part-type="genus">Dynamene</tp:taxon-name-part> <tp:taxon-name-part taxon-name-part-type="species">bidentata</tp:taxon-name-part></tp:taxon-name></italic> specimen. <italic><tp:taxon-name><tp:taxon-name-part taxon-name-part-type="genus">Dynamene</tp:taxon-name-part> <tp:taxon-name-part taxon-name-part-type="species">magnitorata</tp:taxon-name-part></tp:taxon-name></italic> has only rarely been recorded in the Mediterranean, i.e. twice in Spain, and once in each of Egypt, Italy, Monaco and Tunisia, although it was found to be common on the Chafarinas Islands off Morocco (<xref ref-type="bibr" rid="B16">Castellanos et al. 2003</xref>) (see Suppl. material <xref ref-type="supplementary-material" rid="S1">1</xref>).</p></tp:treatment-sec><tp:treatment-sec><!--Section generated to contain objects referenced in tp:taxon-treatment.--><supplementary-material xmlns:xlink="http://www.w3.org/1999/xlink" id="S1" position="float" orientation="portrait" xlink:type="simple"><label>Supplementary material 1</label><caption><p>Material examined in this study</p></caption><p>Data type: occurence</p><p>Explanation note: Each entry shows the number of specimens observed for each life history stage, habitat, person who provided the specimen(s), location and country, co-ordinates and other information.</p><media xlink:href="zookeys-635-001-s001.docx" mimetype="application" mime-subtype="vnd.openxmlformats-officedocument.wordprocessingml.document" position="float" orientation="portrait" xlink:type="simple" id="oo_112103.docx"/><permissions><license xlink:type="simple"><license-p>This dataset is made available under the Open Database License (<ext-link xlink:type="simple" ext-link-type="uri" xlink:href="http://opendatacommons.org/licenses/odbl/1.0/">http://opendatacommons.org/licenses/odbl/1.0/</ext-link>). The Open Database License (ODbL) is a license agreement intended to allow users to freely share, modify, and use this Dataset while maintaining this same freedom for others, provided that the original source and author(s) are credited.</license-p></license></permissions><attrib specific-use="authors">Pedro E. Vieira, Henrique Queiroga, Filipe O. Costa, David M. Holdich</attrib></supplementary-material><supplementary-material xmlns:xlink="http://www.w3.org/1999/xlink" id="S2" position="float" orientation="portrait" xlink:type="simple"><label>Supplementary material 2</label><caption><p>List of locations where <italic><tp:taxon-name><tp:taxon-name-part taxon-name-part-type="genus">Dynamene</tp:taxon-name-part></tp:taxon-name></italic> specimens were recorded in this study</p></caption><p>Data type: occurence</p><p>Explanation note: Complete list of locations and respective regions and co-ordinates where <italic><tp:taxon-name><tp:taxon-name-part taxon-name-part-type="genus">Dynamene</tp:taxon-name-part></tp:taxon-name></italic> specimens were recorded in this study, organized by species.</p><media xlink:href="zookeys-635-001-s002.xlsx" mimetype="application" mime-subtype="vnd.openxmlformats-officedocument.spreadsheetml.sheet" position="float" orientation="portrait" xlink:type="simple" id="oo_112104.xlsx"/><permissions><license xlink:type="simple"><license-p>This dataset is made available under the Open Database License (<ext-link xlink:type="simple" ext-link-type="uri" xlink:href="http://opendatacommons.org/licenses/odbl/1.0/">http://opendatacommons.org/licenses/odbl/1.0/</ext-link>). The Open Database License (ODbL) is a license agreement intended to allow users to freely share, modify, and use this Dataset while maintaining this same freedom for others, provided that the original source and author(s) are credited.</license-p></license></permissions><attrib specific-use="authors">Pedro E. Vieira, Henrique Queiroga, Filipe O. Costa, David M. Holdich</attrib></supplementary-material><fig id="F2" position="float" orientation="portrait"><label>Figure 2.</label><caption><p>Main features of adult males (stage 8) of the NE Atlantic-Black Sea axis <italic><tp:taxon-name><tp:taxon-name-part taxon-name-part-type="genus">Dynamene</tp:taxon-name-part></tp:taxon-name></italic> spp. <bold>A, B</bold> <italic><tp:taxon-name><tp:taxon-name-part taxon-name-part-type="genus">Dynamene</tp:taxon-name-part> <tp:taxon-name-part taxon-name-part-type="species">bidentata</tp:taxon-name-part></tp:taxon-name></italic> (S. Wales). Arrows indicate shape of the bidentate process (<bold>A</bold>), uropods (<bold>A, B</bold>) and pleotelsonic boss (<bold>B</bold>) <bold>C, D</bold> <italic><tp:taxon-name><tp:taxon-name-part taxon-name-part-type="genus">Dynamene</tp:taxon-name-part> <tp:taxon-name-part taxon-name-part-type="species">magnitorata</tp:taxon-name-part></tp:taxon-name></italic> (Roscoff, France). Arrows indicate shape of the bidentate process (<bold>C</bold>), the uropods (<bold>C, D</bold>) and the pleotelsonic boss (<bold>C</bold>, <bold>D</bold>). Note the difference in the shape of the boss and the ends of the arms of the bidentate process to those of <italic><tp:taxon-name><tp:taxon-name-part taxon-name-part-type="genus">Dynamene</tp:taxon-name-part> <tp:taxon-name-part taxon-name-part-type="species">bidentata</tp:taxon-name-part></tp:taxon-name></italic> <bold>E, F</bold> <italic><tp:taxon-name><tp:taxon-name-part taxon-name-part-type="genus">Dynamene</tp:taxon-name-part> <tp:taxon-name-part taxon-name-part-type="species">edwardsi</tp:taxon-name-part></tp:taxon-name></italic> (<bold>E</bold> Canaries <bold>F</bold> Azores). Arrows indicate shape of the bidentate process (<bold>E, F</bold>), uropods (<bold>F</bold>) and pleotelsonic boss (<bold>E, F</bold>). Specimen in E shows relatively little dorso-lateral setation, whilst that in <bold>F</bold> is hirsute. Note the differences in the shape of the boss and the tips of the arms of the bidentate process compared to those of <italic><tp:taxon-name><tp:taxon-name-part taxon-name-part-type="genus">Dynamene</tp:taxon-name-part> <tp:taxon-name-part taxon-name-part-type="species">bidentata</tp:taxon-name-part></tp:taxon-name></italic> and <italic><tp:taxon-name><tp:taxon-name-part taxon-name-part-type="genus">Dynamene</tp:taxon-name-part> <tp:taxon-name-part taxon-name-part-type="species">magnitorata</tp:taxon-name-part></tp:taxon-name></italic> <bold>G, H</bold> <italic><tp:taxon-name><tp:taxon-name-part taxon-name-part-type="genus">Dynamene</tp:taxon-name-part> <tp:taxon-name-part taxon-name-part-type="species">bifida</tp:taxon-name-part></tp:taxon-name></italic> (France, Mediterranean). Arrows indicate shape of the bidentate process (<bold>G, H</bold>), uropodal exopod (H) and pleotelsonic boss (<bold>G</bold>). Note the large accessory process on each arm of the bidentate process, the small sessile pleotelsonic boss and the long narrow uropodal exopods <bold>I</bold> <italic><tp:taxon-name><tp:taxon-name-part taxon-name-part-type="genus">Dynamene</tp:taxon-name-part> <tp:taxon-name-part taxon-name-part-type="species">tubicauda</tp:taxon-name-part></tp:taxon-name></italic> (Bay of Naples, Italy). Arrows indicate the unique body shape, tubular respiratory channel, peg-like pleotelsonic bosses, and the curved uropodal exopods <bold>J, K</bold> <italic><tp:taxon-name><tp:taxon-name-part taxon-name-part-type="genus">Dynamene</tp:taxon-name-part> <tp:taxon-name-part taxon-name-part-type="species">bicolor</tp:taxon-name-part></tp:taxon-name></italic> (Bay of Naples, Italy). Arrows indicate shape of the bidentate process (<bold>J</bold>), and pleotelsonic boss (<bold>J, K</bold>). Note in particular the rugose nature of the dorsal surface of the bidentate arms, and the triangular shape of each half of the boss – in specimens from the Black Sea the boss is of a similar shape but much less prominent.</p></caption><graphic xmlns:xlink="http://www.w3.org/1999/xlink" xlink:href="zookeys-635-001-g002.jpg" position="float" orientation="portrait" xlink:type="simple" id="oo_112097.jpg"/></fig><fig id="F3" position="float" orientation="portrait"><label>Figure 3.</label><caption><p>Main features of females and juveniles of the NE Atlantic-Black Sea axis <italic><tp:taxon-name><tp:taxon-name-part taxon-name-part-type="genus">Dynamene</tp:taxon-name-part></tp:taxon-name></italic> spp. <bold>A, B</bold> <italic><tp:taxon-name><tp:taxon-name-part taxon-name-part-type="genus">Dynamene</tp:taxon-name-part> <tp:taxon-name-part taxon-name-part-type="species">bidentata</tp:taxon-name-part></tp:taxon-name></italic> (S. Wales). Arrows indicate smooth outline of pleotelsonic dome (<bold>A</bold>) and non-tubular pleotelsonic foramen (<bold>B</bold>) <bold>C, D</bold> <italic><tp:taxon-name><tp:taxon-name-part taxon-name-part-type="genus">Dynamene</tp:taxon-name-part> <tp:taxon-name-part taxon-name-part-type="species">magnitorata</tp:taxon-name-part></tp:taxon-name></italic> (Roscoff, France). Arrows indicate angular outline of pleotelsonic dome (<bold>C</bold>), posterior extension of pleotelsonic keel and non-tubular pleotelsonic foramen (<bold>D</bold>) <bold>E, F, G</bold> <italic><tp:taxon-name><tp:taxon-name-part taxon-name-part-type="genus">Dynamene</tp:taxon-name-part> <tp:taxon-name-part taxon-name-part-type="species">edwardsi</tp:taxon-name-part></tp:taxon-name></italic> (Italy). Arrows indicate angular outline of pleotelsonic dome (<bold>E</bold>) with central bulge (<bold>E, F, G</bold>) and tubular pleotelsonic foramen. (<bold>E</bold> and <bold>F</bold> from Naples, Italy <bold>G</bold> hirsute female from the Venice Lagoon, Italy) <bold>H, I</bold> <italic><tp:taxon-name><tp:taxon-name-part taxon-name-part-type="genus">Dynamene</tp:taxon-name-part> <tp:taxon-name-part taxon-name-part-type="species">bicolor</tp:taxon-name-part></tp:taxon-name></italic> (Naples, Italy). Arrows indicate angular outline of pleotelsonic dome (<bold>I</bold>) and non-tubular pleotelsonic foramen (<bold>H</bold>) <bold>J</bold>, <bold>K</bold> <italic><tp:taxon-name><tp:taxon-name-part taxon-name-part-type="genus">Dynamene</tp:taxon-name-part> <tp:taxon-name-part taxon-name-part-type="species">tubicauda</tp:taxon-name-part></tp:taxon-name></italic> (Ischia, Italy). Arrows indicate flattened epimera surrounding body that give this species a unique body shape (<bold>J, K</bold>) and the tubular pleotelsonic foramen (<bold>J, K</bold>) <bold>L, M</bold>. <italic><tp:taxon-name><tp:taxon-name-part taxon-name-part-type="genus">Dynamene</tp:taxon-name-part> <tp:taxon-name-part taxon-name-part-type="species">bifida</tp:taxon-name-part></tp:taxon-name></italic> (Ischia, Italy). Arrows indicate smooth outline to pleotelsonic dome (<bold>L</bold>) and pleotelsonic foramen at end of short tube (<bold>M</bold>).</p></caption><graphic xmlns:xlink="http://www.w3.org/1999/xlink" xlink:href="zookeys-635-001-g003.jpg" position="float" orientation="portrait" xlink:type="simple" id="oo_112098.jpg"/></fig><fig id="F5" position="float" orientation="portrait"><label>Figure 5.</label><caption><p>Distribution of <italic><tp:taxon-name><tp:taxon-name-part taxon-name-part-type="genus">Dynamene</tp:taxon-name-part></tp:taxon-name></italic> species along the NE Atlantic-Black Sea axis based on material validated during the present study. <bold>A</bold> <italic><tp:taxon-name><tp:taxon-name-part taxon-name-part-type="genus">Dynamene</tp:taxon-name-part> <tp:taxon-name-part taxon-name-part-type="species">bidentata</tp:taxon-name-part></tp:taxon-name></italic> <bold>B</bold> <italic><tp:taxon-name><tp:taxon-name-part taxon-name-part-type="genus">Dynamene</tp:taxon-name-part> <tp:taxon-name-part taxon-name-part-type="species">bicolor</tp:taxon-name-part></tp:taxon-name></italic> <bold>C</bold> <italic><tp:taxon-name><tp:taxon-name-part taxon-name-part-type="genus">Dynamene</tp:taxon-name-part> <tp:taxon-name-part taxon-name-part-type="species">bifida</tp:taxon-name-part></tp:taxon-name></italic> <bold>D</bold> <italic><tp:taxon-name><tp:taxon-name-part taxon-name-part-type="genus">Dynamene</tp:taxon-name-part> <tp:taxon-name-part taxon-name-part-type="species">edwardsi</tp:taxon-name-part></tp:taxon-name></italic> <bold>E</bold> <italic><tp:taxon-name><tp:taxon-name-part taxon-name-part-type="genus">Dynamene</tp:taxon-name-part> <tp:taxon-name-part taxon-name-part-type="species">magnitorata</tp:taxon-name-part></tp:taxon-name></italic> <bold>F</bold> <italic><tp:taxon-name><tp:taxon-name-part taxon-name-part-type="genus">Dynamene</tp:taxon-name-part> <tp:taxon-name-part taxon-name-part-type="species">tubicauda</tp:taxon-name-part></tp:taxon-name></italic>.</p></caption><graphic xmlns:xlink="http://www.w3.org/1999/xlink" xlink:href="zookeys-635-001-g005.jpg" position="float" orientation="portrait" xlink:type="simple" id="oo_112102.jpg"/></fig></tp:treatment-sec><ref-list><ref id="B54"><mixed-citation xmlns:xlink="http://www.w3.org/1999/xlink" xlink:type="simple">
          <person-group><name name-style="western"><surname>Monod</surname><given-names>T</given-names></name></person-group> (<year>1932</year>) <article-title>Tanaidaces et Isopodes aquatic de l’Afrique occidentale et septentrionale. Pt3. <tp:taxon-name><tp:taxon-name-part taxon-name-part-type="family">Sphaeromatidae</tp:taxon-name-part></tp:taxon-name>.</article-title> <source>Mémoire Société des Sciences Naturelles du Maroc</source> <volume>29</volume>: <fpage>1</fpage>–<lpage>91</lpage>.</mixed-citation></ref><ref id="B51"><mixed-citation xmlns:xlink="http://www.w3.org/1999/xlink" xlink:type="simple">
          <person-group><name name-style="western"><surname>Maggiore</surname><given-names>F</given-names></name><name name-style="western"><surname>Fresi</surname><given-names>E</given-names></name></person-group> (<year>1984</year>) <article-title>Presence of <italic><tp:taxon-name><tp:taxon-name-part taxon-name-part-type="genus">Dynamene</tp:taxon-name-part> <tp:taxon-name-part taxon-name-part-type="species">bidentata</tp:taxon-name-part></tp:taxon-name></italic> (Adams, 1800) in the Mediterranean (<tp:taxon-name><tp:taxon-name-part taxon-name-part-type="order">Isopoda</tp:taxon-name-part></tp:taxon-name>).</article-title> <source>Crustaceana</source> <volume>46</volume>: <fpage>309</fpage>–<lpage>313</lpage>. doi: <ext-link xlink:type="simple" ext-link-type="doi" xlink:href="10.1163/156854084X00234">10.1163/156854084X00234</ext-link></mixed-citation></ref><ref id="B32"><mixed-citation xmlns:xlink="http://www.w3.org/1999/xlink" xlink:type="simple">
          <person-group><name name-style="western"><surname>Holdich</surname><given-names>DM</given-names></name></person-group> (<year>1968a</year>) <article-title>A systematic revision of the genus <italic><tp:taxon-name><tp:taxon-name-part taxon-name-part-type="genus">Dynamene</tp:taxon-name-part></tp:taxon-name></italic> (<tp:taxon-name><tp:taxon-name-part taxon-name-part-type="subphylum">Crustacea</tp:taxon-name-part></tp:taxon-name>: <tp:taxon-name><tp:taxon-name-part taxon-name-part-type="order">Isopoda</tp:taxon-name-part></tp:taxon-name>) with description of three new species.</article-title> <source>Pubblicazioni Della Stazione Zoologica di Napoli</source> <volume>36</volume>: <fpage>401</fpage>–<lpage>426</lpage>.</mixed-citation></ref><ref id="B36"><mixed-citation xmlns:xlink="http://www.w3.org/1999/xlink" xlink:type="simple">
          <person-group><name name-style="western"><surname>Holdich</surname><given-names>DM</given-names></name></person-group> (<year>1970</year>) <article-title>The distribution and habitat preferences of the Afro-European species of <italic><tp:taxon-name><tp:taxon-name-part taxon-name-part-type="genus">Dynamene</tp:taxon-name-part></tp:taxon-name></italic> (<tp:taxon-name><tp:taxon-name-part taxon-name-part-type="subphylum">Crustacea</tp:taxon-name-part></tp:taxon-name>: <tp:taxon-name><tp:taxon-name-part taxon-name-part-type="order">Isopoda</tp:taxon-name-part></tp:taxon-name>).</article-title> <source>Journal of Natural History</source> <volume>4</volume>: <fpage>419</fpage>–<lpage>438</lpage>. doi: <ext-link xlink:type="simple" ext-link-type="doi" xlink:href="10.1080/00222937000770401">10.1080/00222937000770401</ext-link></mixed-citation></ref><ref id="B39"><mixed-citation xmlns:xlink="http://www.w3.org/1999/xlink" xlink:type="simple">
          <person-group><name name-style="western"><surname>Holdich</surname><given-names>DM</given-names></name></person-group> (<year>1976</year>) <article-title>A comparison of the ecology and life cycles of two species of littoral isopod.</article-title> <source>Journal of Experimental Marine Biology and Ecology</source> <volume>24</volume>: <fpage>133</fpage>–<lpage>149</lpage>. doi: <ext-link xlink:type="simple" ext-link-type="doi" xlink:href="10.1016/0022-0981(76)90099-X">10.1016/0022-0981(76)90099-X</ext-link></mixed-citation></ref><ref id="B29"><mixed-citation xmlns:xlink="http://www.w3.org/1999/xlink" xlink:type="simple">
          <person-group><name name-style="western"><surname>Harvey</surname><given-names>CE</given-names></name><name name-style="western"><surname>Jones</surname><given-names>MB</given-names></name><name name-style="western"><surname>Naylor</surname><given-names>E</given-names></name></person-group> (<year>1973</year>) <article-title>Some factors affecting the distribution of estuarine isopods (<tp:taxon-name><tp:taxon-name-part taxon-name-part-type="subphylum">Crustacea</tp:taxon-name-part></tp:taxon-name>).</article-title> <source>Estuarine and Coastal Marine Science</source> <volume>1</volume>: <fpage>113</fpage>–<lpage>124</lpage>. doi: <ext-link xlink:type="simple" ext-link-type="doi" xlink:href="10.1016/0302-3524(73)90064-9">10.1016/0302-3524(73)90064-9</ext-link></mixed-citation></ref><ref id="B35"><mixed-citation xmlns:xlink="http://www.w3.org/1999/xlink" xlink:type="simple">
          <person-group><name name-style="western"><surname>Holdich</surname><given-names>DM</given-names></name></person-group> (<year>1969</year>) <article-title>Polychromatism in the genus <italic><tp:taxon-name><tp:taxon-name-part taxon-name-part-type="genus">Dynamene</tp:taxon-name-part></tp:taxon-name></italic> (<tp:taxon-name><tp:taxon-name-part taxon-name-part-type="subphylum">Crustacea</tp:taxon-name-part></tp:taxon-name>: <tp:taxon-name><tp:taxon-name-part taxon-name-part-type="order">Isopoda</tp:taxon-name-part></tp:taxon-name>).</article-title> <source>Pubblicazioni Della Stazione Zoologica di Napoli</source> <volume>37</volume>: <fpage>18</fpage>–<lpage>27</lpage>.</mixed-citation></ref><ref id="B16"><mixed-citation xmlns:xlink="http://www.w3.org/1999/xlink" xlink:type="simple">
          <person-group><name name-style="western"><surname>Castellanos</surname><given-names>C</given-names></name><name name-style="western"><surname>Hernández-Vega</surname><given-names>S</given-names></name><name name-style="western"><surname>Junoy</surname><given-names>J</given-names></name></person-group> (<year>2003</year>) <article-title>Isópodos marinos (<tp:taxon-name><tp:taxon-name-part taxon-name-part-type="subphylum">Crustacea</tp:taxon-name-part></tp:taxon-name>: <tp:taxon-name><tp:taxon-name-part taxon-name-part-type="order">Isopoda</tp:taxon-name-part></tp:taxon-name>) de las islas Chafarinas (Mediterráneo occidental).</article-title> <source>Boletin Instituto Español de Oceanografía</source> <volume>19</volume>: <fpage>219</fpage>–<lpage>233</lpage>. <ext-link xlink:type="simple" ext-link-type="uri" xlink:href="http://www.revistas.ieo.es/index.php/boletin_ieo/article/view/133/126">http://www.revistas.ieo.es/index.php/boletin_ieo/article/view/133/126</ext-link></mixed-citation></ref></ref-list></tp:taxon-treatment>
