# Supplementary material for: Distribution and species identification in the crustacean isopod genus Dynamene Leach, 1814 along the North East Atlantic-Black Sea axis
Source: Zookeys. 2016 Nov 23;(635):1–29. doi: 10.3897/zookeys.635.10240 (PMC5126507; doi:10.3897/zookeys.635.10240)
Supplement: XML Treatment for Dynamene tubicauda [file zookeys.635.10240-treatment7.xml]

<!DOCTYPE tp:taxon-treatment
  PUBLIC "-//TaxonX//DTD Taxonomic Treatment Publishing DTD v0 20100105//EN" "tax-treatment-NSO.dtd">
<tp:taxon-treatment xmlns:tp="http://www.plazi.org/taxpub"><tp:treatment-meta><kwd-group><label>Taxon classification</label><kwd><named-content content-type="kingdom">Animalia</named-content></kwd><kwd><named-content content-type="order">Isopoda</named-content></kwd><kwd><named-content content-type="family">Sphaeromatidae</named-content></kwd></kwd-group><mixed-citation publication-type="journal"><person-group><name><surname>Vieira</surname><given-names>Pedro E.</given-names></name><name><surname>Queiroga</surname><given-names>Henrique</given-names></name><name><surname>Costa</surname><given-names>Filipe O.</given-names></name><name><surname>Holdich</surname><given-names>David M.</given-names></name></person-group><article-title>Distribution and species identification in the crustacean isopod genus <italic><tp:taxon-name><tp:taxon-name-part taxon-name-part-type="genus">Dynamene</tp:taxon-name-part></tp:taxon-name></italic> Leach, 1814 along the North East Atlantic-Black Sea axis</article-title><source>Zookeys</source><day>23</day><month>11</month><year>2016</year><volume>2016</volume><issue>635</issue><fpage>1</fpage><lpage>29</lpage><pub-id pub-id-type="doi">10.3897/zookeys.635.10240</pub-id></mixed-citation></tp:treatment-meta><tp:nomenclature><tp:taxon-name>
            <tp:taxon-name-part taxon-name-part-type="genus">Dynamene</tp:taxon-name-part>
            <tp:taxon-name-part taxon-name-part-type="species">tubicauda</tp:taxon-name-part>
          </tp:taxon-name><tp:taxon-authority>Holdich, 1968</tp:taxon-authority></tp:nomenclature><tp:treatment-sec sec-type="synonymy" id="SECID0ELYBG"><title>Restricted synonymy.</title><p>
            <italic><tp:taxon-name><tp:taxon-name-part taxon-name-part-type="genus">Dynamene</tp:taxon-name-part> <tp:taxon-name-part taxon-name-part-type="species">tubicauda</tp:taxon-name-part></tp:taxon-name></italic> Holdich (1968).</p><p>
            <italic><tp:taxon-name><tp:taxon-name-part taxon-name-part-type="genus">Dynamene</tp:taxon-name-part> <tp:taxon-name-part taxon-name-part-type="species">tubicauda</tp:taxon-name-part></tp:taxon-name></italic>: <xref ref-type="bibr" rid="B32">Holdich (1968a</xref>, <xref ref-type="bibr" rid="B36">1970</xref>); <xref ref-type="bibr" rid="B49">Lombardo (1984)</xref>; <xref ref-type="bibr" rid="B10">Borg et al. (2006)</xref>.</p></tp:treatment-sec><tp:treatment-sec sec-type="material" id="SECID0EXZBG"><title>Material examined.</title><p>Specimens were examined from six Italian locations in the Bay of Naples and off the island of Elba, and one location off Malta - see the Suppl. materials <xref ref-type="supplementary-material" rid="S1">1</xref> and <xref ref-type="supplementary-material" rid="S2">2</xref>. A number of literature records from Sicily have been included as the diagrams clearly indicate this species (<xref ref-type="bibr" rid="B49">Lombardo 1984</xref>).</p></tp:treatment-sec><tp:treatment-sec sec-type="key" id="SECID0EJ1BG"><title>Key morphological characters.</title><p>The morphology of this species is unique amongst the known <italic><tp:taxon-name><tp:taxon-name-part taxon-name-part-type="genus">Dynamene</tp:taxon-name-part></tp:taxon-name></italic> species - in stage 8 males the pereon length and width are similar; the epimera and front of the head form a shelf; the antennular peduncle is expanded; there are two widely separated, peg-like pleotelsonic bosses; and the pleotelsonic foramen is at the end of a ventrally-closed tube (Fig. <xref ref-type="fig" rid="F2">2I</xref>). In stage 7 females the body is also flattened with the epimera forming a shelf round the body; the pleotelsonic foramen is at the end of a well-developed tube (Figs <xref ref-type="fig" rid="F3">3J–K</xref>). See keys to stage 8 males and stage 7 females.</p></tp:treatment-sec><tp:treatment-sec sec-type="description" id="SECID0E51BG"><title>Size.</title><p>Adult males (stage 8) typically 3.0 × 2.0 mm, pre-ovigerous females (stage 7) typically 2.5 × 2.0 mm.</p></tp:treatment-sec><tp:treatment-sec sec-type="Life-history" id="SECID0ED2BG"><title>Life-history.</title><p>Nothing is known of the life-history of this species, other than the fact that sexual dimorphism occurs with males developing the bidentate process characteristic of the genus. Holdich (1968) only recorded males, but both sexes have been recorded in the present study. <xref ref-type="bibr" rid="B49">Lombardo (1984)</xref> was the first to describe the adult female.</p></tp:treatment-sec><tp:treatment-sec sec-type="habitat" id="SECID0EN2BG"><title>Habitat.</title><p>This species has been found between 2-30 m amongst algae in muddy/sandy and coralline habitats, rock scrapings, freely swimming at 30 m, and also in sea grass meadows (<xref ref-type="bibr" rid="B49">Lombardo 1984</xref>, <xref ref-type="bibr" rid="B10">Borg et al. 2006</xref>).</p></tp:treatment-sec><tp:treatment-sec sec-type="Colour" id="SECID0E22BG"><title>Colour.</title><p>Pale yellow. No polychromatism was observed.</p><!--PageBreak--></tp:treatment-sec><tp:treatment-sec sec-type="distribution" id="SECID0EB3BG"><title>Geographical distribution.</title><p>The distribution of this species shown in <xref ref-type="bibr" rid="B36">Holdich (1970)</xref> has been extended by the present study. However, it appears to be restricted to the eastern Mediterranean, having only been recorded off the west coast of Italy (Holdich 1968), Sicily (<xref ref-type="bibr" rid="B49">Lombardo 1984</xref>) and Malta (<xref ref-type="bibr" rid="B10">Borg et al. 2006</xref>) (Fig. <xref ref-type="fig" rid="F5">5F</xref>). The most northerly record is for the island of Elba and the most southerly is off Malta.</p></tp:treatment-sec><tp:treatment-sec sec-type="remarks" id="SECID0EX3BG"><title>Remarks.</title><p>The distribution of this species is the most restricted of all the <italic><tp:taxon-name><tp:taxon-name-part taxon-name-part-type="genus">Dynamene</tp:taxon-name-part></tp:taxon-name></italic> species along the NE Atlantic-Black Sea axis. Considering the large number of samples examined during this study this restricted distribution is most likely real. Its unusual flattened shape and the position of the pleotelsonic foramen at the end of a tube, even in adult males, may be an adaptation to inhabiting sediments.</p></tp:treatment-sec><tp:treatment-sec><!--Section generated to contain objects referenced in tp:taxon-treatment.--><supplementary-material xmlns:xlink="http://www.w3.org/1999/xlink" id="S1" position="float" orientation="portrait" xlink:type="simple"><label>Supplementary material 1</label><caption><p>Material examined in this study</p></caption><p>Data type: occurence</p><p>Explanation note: Each entry shows the number of specimens observed for each life history stage, habitat, person who provided the specimen(s), location and country, co-ordinates and other information.</p><media xlink:href="zookeys-635-001-s001.docx" mimetype="application" mime-subtype="vnd.openxmlformats-officedocument.wordprocessingml.document" position="float" orientation="portrait" xlink:type="simple" id="oo_112103.docx"/><permissions><license xlink:type="simple"><license-p>This dataset is made available under the Open Database License (<ext-link xlink:type="simple" ext-link-type="uri" xlink:href="http://opendatacommons.org/licenses/odbl/1.0/">http://opendatacommons.org/licenses/odbl/1.0/</ext-link>). The Open Database License (ODbL) is a license agreement intended to allow users to freely share, modify, and use this Dataset while maintaining this same freedom for others, provided that the original source and author(s) are credited.</license-p></license></permissions><attrib specific-use="authors">Pedro E. Vieira, Henrique Queiroga, Filipe O. Costa, David M. Holdich</attrib></supplementary-material><supplementary-material xmlns:xlink="http://www.w3.org/1999/xlink" id="S2" position="float" orientation="portrait" xlink:type="simple"><label>Supplementary material 2</label><caption><p>List of locations where <italic><tp:taxon-name><tp:taxon-name-part taxon-name-part-type="genus">Dynamene</tp:taxon-name-part></tp:taxon-name></italic> specimens were recorded in this study</p></caption><p>Data type: occurence</p><p>Explanation note: Complete list of locations and respective regions and co-ordinates where <italic><tp:taxon-name><tp:taxon-name-part taxon-name-part-type="genus">Dynamene</tp:taxon-name-part></tp:taxon-name></italic> specimens were recorded in this study, organized by species.</p><media xlink:href="zookeys-635-001-s002.xlsx" mimetype="application" mime-subtype="vnd.openxmlformats-officedocument.spreadsheetml.sheet" position="float" orientation="portrait" xlink:type="simple" id="oo_112104.xlsx"/><permissions><license xlink:type="simple"><license-p>This dataset is made available under the Open Database License (<ext-link xlink:type="simple" ext-link-type="uri" xlink:href="http://opendatacommons.org/licenses/odbl/1.0/">http://opendatacommons.org/licenses/odbl/1.0/</ext-link>). The Open Database License (ODbL) is a license agreement intended to allow users to freely share, modify, and use this Dataset while maintaining this same freedom for others, provided that the original source and author(s) are credited.</license-p></license></permissions><attrib specific-use="authors">Pedro E. Vieira, Henrique Queiroga, Filipe O. Costa, David M. Holdich</attrib></supplementary-material><fig id="F2" position="float" orientation="portrait"><label>Figure 2.</label><caption><p>Main features of adult males (stage 8) of the NE Atlantic-Black Sea axis <italic><tp:taxon-name><tp:taxon-name-part taxon-name-part-type="genus">Dynamene</tp:taxon-name-part></tp:taxon-name></italic> spp. <bold>A, B</bold> <italic><tp:taxon-name><tp:taxon-name-part taxon-name-part-type="genus">Dynamene</tp:taxon-name-part> <tp:taxon-name-part taxon-name-part-type="species">bidentata</tp:taxon-name-part></tp:taxon-name></italic> (S. Wales). Arrows indicate shape of the bidentate process (<bold>A</bold>), uropods (<bold>A, B</bold>) and pleotelsonic boss (<bold>B</bold>) <bold>C, D</bold> <italic><tp:taxon-name><tp:taxon-name-part taxon-name-part-type="genus">Dynamene</tp:taxon-name-part> <tp:taxon-name-part taxon-name-part-type="species">magnitorata</tp:taxon-name-part></tp:taxon-name></italic> (Roscoff, France). Arrows indicate shape of the bidentate process (<bold>C</bold>), the uropods (<bold>C, D</bold>) and the pleotelsonic boss (<bold>C</bold>, <bold>D</bold>). Note the difference in the shape of the boss and the ends of the arms of the bidentate process to those of <italic><tp:taxon-name><tp:taxon-name-part taxon-name-part-type="genus">Dynamene</tp:taxon-name-part> <tp:taxon-name-part taxon-name-part-type="species">bidentata</tp:taxon-name-part></tp:taxon-name></italic> <bold>E, F</bold> <italic><tp:taxon-name><tp:taxon-name-part taxon-name-part-type="genus">Dynamene</tp:taxon-name-part> <tp:taxon-name-part taxon-name-part-type="species">edwardsi</tp:taxon-name-part></tp:taxon-name></italic> (<bold>E</bold> Canaries <bold>F</bold> Azores). Arrows indicate shape of the bidentate process (<bold>E, F</bold>), uropods (<bold>F</bold>) and pleotelsonic boss (<bold>E, F</bold>). Specimen in E shows relatively little dorso-lateral setation, whilst that in <bold>F</bold> is hirsute. Note the differences in the shape of the boss and the tips of the arms of the bidentate process compared to those of <italic><tp:taxon-name><tp:taxon-name-part taxon-name-part-type="genus">Dynamene</tp:taxon-name-part> <tp:taxon-name-part taxon-name-part-type="species">bidentata</tp:taxon-name-part></tp:taxon-name></italic> and <italic><tp:taxon-name><tp:taxon-name-part taxon-name-part-type="genus">Dynamene</tp:taxon-name-part> <tp:taxon-name-part taxon-name-part-type="species">magnitorata</tp:taxon-name-part></tp:taxon-name></italic> <bold>G, H</bold> <italic><tp:taxon-name><tp:taxon-name-part taxon-name-part-type="genus">Dynamene</tp:taxon-name-part> <tp:taxon-name-part taxon-name-part-type="species">bifida</tp:taxon-name-part></tp:taxon-name></italic> (France, Mediterranean). Arrows indicate shape of the bidentate process (<bold>G, H</bold>), uropodal exopod (H) and pleotelsonic boss (<bold>G</bold>). Note the large accessory process on each arm of the bidentate process, the small sessile pleotelsonic boss and the long narrow uropodal exopods <bold>I</bold> <italic><tp:taxon-name><tp:taxon-name-part taxon-name-part-type="genus">Dynamene</tp:taxon-name-part> <tp:taxon-name-part taxon-name-part-type="species">tubicauda</tp:taxon-name-part></tp:taxon-name></italic> (Bay of Naples, Italy). Arrows indicate the unique body shape, tubular respiratory channel, peg-like pleotelsonic bosses, and the curved uropodal exopods <bold>J, K</bold> <italic><tp:taxon-name><tp:taxon-name-part taxon-name-part-type="genus">Dynamene</tp:taxon-name-part> <tp:taxon-name-part taxon-name-part-type="species">bicolor</tp:taxon-name-part></tp:taxon-name></italic> (Bay of Naples, Italy). Arrows indicate shape of the bidentate process (<bold>J</bold>), and pleotelsonic boss (<bold>J, K</bold>). Note in particular the rugose nature of the dorsal surface of the bidentate arms, and the triangular shape of each half of the boss – in specimens from the Black Sea the boss is of a similar shape but much less prominent.</p></caption><graphic xmlns:xlink="http://www.w3.org/1999/xlink" xlink:href="zookeys-635-001-g002.jpg" position="float" orientation="portrait" xlink:type="simple" id="oo_112097.jpg"/></fig><fig id="F3" position="float" orientation="portrait"><label>Figure 3.</label><caption><p>Main features of females and juveniles of the NE Atlantic-Black Sea axis <italic><tp:taxon-name><tp:taxon-name-part taxon-name-part-type="genus">Dynamene</tp:taxon-name-part></tp:taxon-name></italic> spp. <bold>A, B</bold> <italic><tp:taxon-name><tp:taxon-name-part taxon-name-part-type="genus">Dynamene</tp:taxon-name-part> <tp:taxon-name-part taxon-name-part-type="species">bidentata</tp:taxon-name-part></tp:taxon-name></italic> (S. Wales). Arrows indicate smooth outline of pleotelsonic dome (<bold>A</bold>) and non-tubular pleotelsonic foramen (<bold>B</bold>) <bold>C, D</bold> <italic><tp:taxon-name><tp:taxon-name-part taxon-name-part-type="genus">Dynamene</tp:taxon-name-part> <tp:taxon-name-part taxon-name-part-type="species">magnitorata</tp:taxon-name-part></tp:taxon-name></italic> (Roscoff, France). Arrows indicate angular outline of pleotelsonic dome (<bold>C</bold>), posterior extension of pleotelsonic keel and non-tubular pleotelsonic foramen (<bold>D</bold>) <bold>E, F, G</bold> <italic><tp:taxon-name><tp:taxon-name-part taxon-name-part-type="genus">Dynamene</tp:taxon-name-part> <tp:taxon-name-part taxon-name-part-type="species">edwardsi</tp:taxon-name-part></tp:taxon-name></italic> (Italy). Arrows indicate angular outline of pleotelsonic dome (<bold>E</bold>) with central bulge (<bold>E, F, G</bold>) and tubular pleotelsonic foramen. (<bold>E</bold> and <bold>F</bold> from Naples, Italy <bold>G</bold> hirsute female from the Venice Lagoon, Italy) <bold>H, I</bold> <italic><tp:taxon-name><tp:taxon-name-part taxon-name-part-type="genus">Dynamene</tp:taxon-name-part> <tp:taxon-name-part taxon-name-part-type="species">bicolor</tp:taxon-name-part></tp:taxon-name></italic> (Naples, Italy). Arrows indicate angular outline of pleotelsonic dome (<bold>I</bold>) and non-tubular pleotelsonic foramen (<bold>H</bold>) <bold>J</bold>, <bold>K</bold> <italic><tp:taxon-name><tp:taxon-name-part taxon-name-part-type="genus">Dynamene</tp:taxon-name-part> <tp:taxon-name-part taxon-name-part-type="species">tubicauda</tp:taxon-name-part></tp:taxon-name></italic> (Ischia, Italy). Arrows indicate flattened epimera surrounding body that give this species a unique body shape (<bold>J, K</bold>) and the tubular pleotelsonic foramen (<bold>J, K</bold>) <bold>L, M</bold>. <italic><tp:taxon-name><tp:taxon-name-part taxon-name-part-type="genus">Dynamene</tp:taxon-name-part> <tp:taxon-name-part taxon-name-part-type="species">bifida</tp:taxon-name-part></tp:taxon-name></italic> (Ischia, Italy). Arrows indicate smooth outline to pleotelsonic dome (<bold>L</bold>) and pleotelsonic foramen at end of short tube (<bold>M</bold>).</p></caption><graphic xmlns:xlink="http://www.w3.org/1999/xlink" xlink:href="zookeys-635-001-g003.jpg" position="float" orientation="portrait" xlink:type="simple" id="oo_112098.jpg"/></fig><fig id="F5" position="float" orientation="portrait"><label>Figure 5.</label><caption><p>Distribution of <italic><tp:taxon-name><tp:taxon-name-part taxon-name-part-type="genus">Dynamene</tp:taxon-name-part></tp:taxon-name></italic> species along the NE Atlantic-Black Sea axis based on material validated during the present study. <bold>A</bold> <italic><tp:taxon-name><tp:taxon-name-part taxon-name-part-type="genus">Dynamene</tp:taxon-name-part> <tp:taxon-name-part taxon-name-part-type="species">bidentata</tp:taxon-name-part></tp:taxon-name></italic> <bold>B</bold> <italic><tp:taxon-name><tp:taxon-name-part taxon-name-part-type="genus">Dynamene</tp:taxon-name-part> <tp:taxon-name-part taxon-name-part-type="species">bicolor</tp:taxon-name-part></tp:taxon-name></italic> <bold>C</bold> <italic><tp:taxon-name><tp:taxon-name-part taxon-name-part-type="genus">Dynamene</tp:taxon-name-part> <tp:taxon-name-part taxon-name-part-type="species">bifida</tp:taxon-name-part></tp:taxon-name></italic> <bold>D</bold> <italic><tp:taxon-name><tp:taxon-name-part taxon-name-part-type="genus">Dynamene</tp:taxon-name-part> <tp:taxon-name-part taxon-name-part-type="species">edwardsi</tp:taxon-name-part></tp:taxon-name></italic> <bold>E</bold> <italic><tp:taxon-name><tp:taxon-name-part taxon-name-part-type="genus">Dynamene</tp:taxon-name-part> <tp:taxon-name-part taxon-name-part-type="species">magnitorata</tp:taxon-name-part></tp:taxon-name></italic> <bold>F</bold> <italic><tp:taxon-name><tp:taxon-name-part taxon-name-part-type="genus">Dynamene</tp:taxon-name-part> <tp:taxon-name-part taxon-name-part-type="species">tubicauda</tp:taxon-name-part></tp:taxon-name></italic>.</p></caption><graphic xmlns:xlink="http://www.w3.org/1999/xlink" xlink:href="zookeys-635-001-g005.jpg" position="float" orientation="portrait" xlink:type="simple" id="oo_112102.jpg"/></fig></tp:treatment-sec><ref-list><ref id="B32"><mixed-citation xmlns:xlink="http://www.w3.org/1999/xlink" xlink:type="simple">
          <person-group><name name-style="western"><surname>Holdich</surname><given-names>DM</given-names></name></person-group> (<year>1968a</year>) <article-title>A systematic revision of the genus <italic><tp:taxon-name><tp:taxon-name-part taxon-name-part-type="genus">Dynamene</tp:taxon-name-part></tp:taxon-name></italic> (<tp:taxon-name><tp:taxon-name-part taxon-name-part-type="subphylum">Crustacea</tp:taxon-name-part></tp:taxon-name>: <tp:taxon-name><tp:taxon-name-part taxon-name-part-type="order">Isopoda</tp:taxon-name-part></tp:taxon-name>) with description of three new species.</article-title> <source>Pubblicazioni Della Stazione Zoologica di Napoli</source> <volume>36</volume>: <fpage>401</fpage>–<lpage>426</lpage>.</mixed-citation></ref><ref id="B36"><mixed-citation xmlns:xlink="http://www.w3.org/1999/xlink" xlink:type="simple">
          <person-group><name name-style="western"><surname>Holdich</surname><given-names>DM</given-names></name></person-group> (<year>1970</year>) <article-title>The distribution and habitat preferences of the Afro-European species of <italic><tp:taxon-name><tp:taxon-name-part taxon-name-part-type="genus">Dynamene</tp:taxon-name-part></tp:taxon-name></italic> (<tp:taxon-name><tp:taxon-name-part taxon-name-part-type="subphylum">Crustacea</tp:taxon-name-part></tp:taxon-name>: <tp:taxon-name><tp:taxon-name-part taxon-name-part-type="order">Isopoda</tp:taxon-name-part></tp:taxon-name>).</article-title> <source>Journal of Natural History</source> <volume>4</volume>: <fpage>419</fpage>–<lpage>438</lpage>. doi: <ext-link xlink:type="simple" ext-link-type="doi" xlink:href="10.1080/00222937000770401">10.1080/00222937000770401</ext-link></mixed-citation></ref><ref id="B49"><mixed-citation xmlns:xlink="http://www.w3.org/1999/xlink" xlink:type="simple">
          <person-group><name name-style="western"><surname>Lombardo</surname><given-names>CA</given-names></name></person-group> (<year>1984</year>) <article-title>Descrizione della femmina di <italic><tp:taxon-name><tp:taxon-name-part taxon-name-part-type="genus">Dynamene</tp:taxon-name-part> <tp:taxon-name-part taxon-name-part-type="species">tubicauda</tp:taxon-name-part></tp:taxon-name></italic> Holdich 1968 <tp:taxon-name><tp:taxon-name-part taxon-name-part-type="order">Isopoda</tp:taxon-name-part></tp:taxon-name>, <tp:taxon-name><tp:taxon-name-part taxon-name-part-type="family">Sphaeromatidae</tp:taxon-name-part></tp:taxon-name>.</article-title> <source><tp:taxon-name><tp:taxon-name-part taxon-name-part-type="kingdom">Animalia</tp:taxon-name-part></tp:taxon-name></source> <volume>11</volume>: <fpage>41</fpage>–<lpage>44</lpage>. <ext-link xlink:type="simple" ext-link-type="uri" xlink:href="http://isopods.nhm.org/pdfs/2476/2476.pdf">http://isopods.nhm.org/pdfs/2476/2476.pdf</ext-link></mixed-citation></ref><ref id="B10"><mixed-citation xmlns:xlink="http://www.w3.org/1999/xlink" xlink:type="simple">
          <person-group><name name-style="western"><surname>Borg</surname><given-names>JA</given-names></name><name name-style="western"><surname>Rowden</surname><given-names>AA</given-names></name><name name-style="western"><surname>Attrill</surname><given-names>MJ</given-names></name><name name-style="western"><surname>Schembri</surname><given-names>PJ</given-names></name><name name-style="western"><surname>Jones</surname><given-names>MB</given-names></name></person-group> (<year>2006</year>) <article-title>Wanted dead or alive: high diversity of macroinvertebrates associated with living and “dead” <italic><tp:taxon-name><tp:taxon-name-part taxon-name-part-type="genus">Posidonia</tp:taxon-name-part> <tp:taxon-name-part taxon-name-part-type="species">oceanica</tp:taxon-name-part></tp:taxon-name></italic> matte.</article-title> <source>Marine Biology</source> <volume>149</volume>: <fpage>667</fpage>–<lpage>677</lpage>. doi: <ext-link xlink:type="simple" ext-link-type="doi" xlink:href="10.1007/s00227-006-0250-3">10.1007/s00227-006-0250-3</ext-link></mixed-citation></ref></ref-list></tp:taxon-treatment>
