# Supplementary material for: Distribution and species identification in the crustacean isopod genus Dynamene Leach, 1814 along the North East Atlantic-Black Sea axis
Source: Zookeys. 2016 Nov 23;(635):1–29. doi: 10.3897/zookeys.635.10240 (PMC5126507; doi:10.3897/zookeys.635.10240)
Supplement: XML Treatment for Dynamene sp. [file zookeys.635.10240-treatment8.xml]

<!DOCTYPE tp:taxon-treatment
  PUBLIC "-//TaxonX//DTD Taxonomic Treatment Publishing DTD v0 20100105//EN" "tax-treatment-NSO.dtd">
<tp:taxon-treatment xmlns:tp="http://www.plazi.org/taxpub"><tp:treatment-meta><kwd-group><label>Taxon classification</label><kwd><named-content content-type="kingdom">Animalia</named-content></kwd><kwd><named-content content-type="order">Isopoda</named-content></kwd><kwd><named-content content-type="family">Sphaeromatidae</named-content></kwd></kwd-group><mixed-citation publication-type="journal"><person-group><name><surname>Vieira</surname><given-names>Pedro E.</given-names></name><name><surname>Queiroga</surname><given-names>Henrique</given-names></name><name><surname>Costa</surname><given-names>Filipe O.</given-names></name><name><surname>Holdich</surname><given-names>David M.</given-names></name></person-group><article-title>Distribution and species identification in the crustacean isopod genus <italic><tp:taxon-name><tp:taxon-name-part taxon-name-part-type="genus">Dynamene</tp:taxon-name-part></tp:taxon-name></italic> Leach, 1814 along the North East Atlantic-Black Sea axis</article-title><source>Zookeys</source><day>23</day><month>11</month><year>2016</year><volume>2016</volume><issue>635</issue><fpage>1</fpage><lpage>29</lpage><pub-id pub-id-type="doi">10.3897/zookeys.635.10240</pub-id></mixed-citation></tp:treatment-meta><tp:nomenclature><tp:taxon-name>
            <tp:taxon-name-part taxon-name-part-type="genus">Dynamene</tp:taxon-name-part>
            <tp:taxon-name-part taxon-name-part-type="uncertainty-rank">sp.</tp:taxon-name-part>
          </tp:taxon-name></tp:nomenclature><tp:treatment-sec sec-type="material" id="SECID0EB5BG"><title>Material examined.</title><p>Two stage 8 males. See the Suppl. materials <xref ref-type="supplementary-material" rid="S1">1</xref> and <xref ref-type="supplementary-material" rid="S2">2</xref>.</p></tp:treatment-sec><tp:treatment-sec sec-type="key" id="SECID0EP5BG"><title>Key morphological characters.</title><p>The bilobed pleotelsonic boss has a posteriorly-directed spine not seen in any other stage 8 males. The uropodal exopod is wide and the body markedly hirsute.</p></tp:treatment-sec><tp:treatment-sec sec-type="habitat" id="SECID0EU5BG"><title>Habitat.</title><p>Known only from the stomach contents of a black scorpionfish <italic><tp:taxon-name><tp:taxon-name-part taxon-name-part-type="genus">Scorpaena</tp:taxon-name-part> <tp:taxon-name-part taxon-name-part-type="species">porcus</tp:taxon-name-part></tp:taxon-name></italic>.</p></tp:treatment-sec><tp:treatment-sec sec-type="distribution" id="SECID0EE6BG"><title>Geographical distribution.</title><p>Known only known from NW Aegean Sea.</p></tp:treatment-sec><tp:treatment-sec sec-type="remarks" id="SECID0EJ6BG"><title>Remarks.</title><p>Only two specimens have been found, both stage 8 males, and both from the stomach contents of a black scorpionfish, <italic><tp:taxon-name><tp:taxon-name-part taxon-name-part-type="genus">Scorpaena</tp:taxon-name-part> <tp:taxon-name-part taxon-name-part-type="species">porcus</tp:taxon-name-part></tp:taxon-name></italic>. This could well be a new species of <italic><tp:taxon-name><tp:taxon-name-part taxon-name-part-type="genus">Dynamene</tp:taxon-name-part></tp:taxon-name></italic>, but more material is needed to confirm this. It may even be related to the hirsute specimens found in the Balearic Islands and the Greek island of Chios. The fish is known to be a bottom feeder in the Black Sea, close to where the specimen came from, which was in the NW Aegean, where it occurs at 20–40 m depth (<xref ref-type="bibr" rid="B8">Başçïnar and Saǧlam 2009</xref>). <xref ref-type="bibr" rid="B62">Rafrafi-Nouira et al. (2016)</xref> examined the diet of <italic><tp:taxon-name><tp:taxon-name-part taxon-name-part-type="genus">Scorpaena</tp:taxon-name-part> <tp:taxon-name-part taxon-name-part-type="species">porcus</tp:taxon-name-part></tp:taxon-name></italic> from waters off the coast of Tunisia, but the only isopods they found were listed as unidentified.</p></tp:treatment-sec><tp:treatment-sec><!--Section generated to contain objects referenced in tp:taxon-treatment.--><supplementary-material xmlns:xlink="http://www.w3.org/1999/xlink" id="S1" position="float" orientation="portrait" xlink:type="simple"><label>Supplementary material 1</label><caption><p>Material examined in this study</p></caption><p>Data type: occurence</p><p>Explanation note: Each entry shows the number of specimens observed for each life history stage, habitat, person who provided the specimen(s), location and country, co-ordinates and other information.</p><media xlink:href="zookeys-635-001-s001.docx" mimetype="application" mime-subtype="vnd.openxmlformats-officedocument.wordprocessingml.document" position="float" orientation="portrait" xlink:type="simple" id="oo_112103.docx"/><permissions><license xlink:type="simple"><license-p>This dataset is made available under the Open Database License (<ext-link xlink:type="simple" ext-link-type="uri" xlink:href="http://opendatacommons.org/licenses/odbl/1.0/">http://opendatacommons.org/licenses/odbl/1.0/</ext-link>). The Open Database License (ODbL) is a license agreement intended to allow users to freely share, modify, and use this Dataset while maintaining this same freedom for others, provided that the original source and author(s) are credited.</license-p></license></permissions><attrib specific-use="authors">Pedro E. Vieira, Henrique Queiroga, Filipe O. Costa, David M. Holdich</attrib></supplementary-material><supplementary-material xmlns:xlink="http://www.w3.org/1999/xlink" id="S2" position="float" orientation="portrait" xlink:type="simple"><label>Supplementary material 2</label><caption><p>List of locations where <italic><tp:taxon-name><tp:taxon-name-part taxon-name-part-type="genus">Dynamene</tp:taxon-name-part></tp:taxon-name></italic> specimens were recorded in this study</p></caption><p>Data type: occurence</p><p>Explanation note: Complete list of locations and respective regions and co-ordinates where <italic><tp:taxon-name><tp:taxon-name-part taxon-name-part-type="genus">Dynamene</tp:taxon-name-part></tp:taxon-name></italic> specimens were recorded in this study, organized by species.</p><media xlink:href="zookeys-635-001-s002.xlsx" mimetype="application" mime-subtype="vnd.openxmlformats-officedocument.spreadsheetml.sheet" position="float" orientation="portrait" xlink:type="simple" id="oo_112104.xlsx"/><permissions><license xlink:type="simple"><license-p>This dataset is made available under the Open Database License (<ext-link xlink:type="simple" ext-link-type="uri" xlink:href="http://opendatacommons.org/licenses/odbl/1.0/">http://opendatacommons.org/licenses/odbl/1.0/</ext-link>). The Open Database License (ODbL) is a license agreement intended to allow users to freely share, modify, and use this Dataset while maintaining this same freedom for others, provided that the original source and author(s) are credited.</license-p></license></permissions><attrib specific-use="authors">Pedro E. Vieira, Henrique Queiroga, Filipe O. Costa, David M. Holdich</attrib></supplementary-material></tp:treatment-sec><ref-list><ref id="B8"><mixed-citation xmlns:xlink="http://www.w3.org/1999/xlink" xlink:type="simple">
          <person-group><name name-style="western"><surname>Başçïnar</surname><given-names>NS</given-names></name><name name-style="western"><surname>Saǧlam</surname><given-names>H</given-names></name></person-group> (<year>2009</year>) <article-title>Feeding habits of black scorpion fish <italic><tp:taxon-name><tp:taxon-name-part taxon-name-part-type="genus">Scorpaena</tp:taxon-name-part> <tp:taxon-name-part taxon-name-part-type="species">porcus</tp:taxon-name-part></tp:taxon-name></italic>, in the South-Eastern Black Sea.</article-title> <source>Turkish Journal of Fisheries and Aquatic Sciences</source> <volume>9</volume>: <fpage>99</fpage>–<lpage>103</lpage>. <ext-link xlink:type="simple" ext-link-type="uri" xlink:href="http://www.trjfas.org/uploads/pdf_735.pdf">http://www.trjfas.org/uploads/pdf_735.pdf</ext-link></mixed-citation></ref><ref id="B62"><mixed-citation xmlns:xlink="http://www.w3.org/1999/xlink" xlink:type="simple">
          <person-group><name name-style="western"><surname>Rafrafi-Nouira</surname><given-names>S</given-names></name><name name-style="western"><surname>Kamel-Moutalibi</surname><given-names>O El</given-names></name><name name-style="western"><surname>Boumaïza</surname><given-names>M</given-names></name><name name-style="western"><surname>Reynaud</surname><given-names>C</given-names></name><name name-style="western"><surname>Capapé</surname><given-names>C</given-names></name></person-group> (<year>2016</year>) <article-title>Food and feeding habits of black scorpionfish, <italic><tp:taxon-name><tp:taxon-name-part taxon-name-part-type="genus">Scorpaena</tp:taxon-name-part> <tp:taxon-name-part taxon-name-part-type="species">porcus</tp:taxon-name-part></tp:taxon-name></italic> (<tp:taxon-name><tp:taxon-name-part taxon-name-part-type="superclass">Osteichthyes</tp:taxon-name-part></tp:taxon-name>: <tp:taxon-name><tp:taxon-name-part taxon-name-part-type="family">Scorpaenidae</tp:taxon-name-part></tp:taxon-name>) from the northern coast of Tunisia (Central Mediterranean).</article-title> <source>Journal of Ichthyology</source> <volume>56</volume>: <fpage>107</fpage>–<lpage>123</lpage>. doi: <ext-link xlink:type="simple" ext-link-type="doi" xlink:href="10.1134/S0032945216010112">10.1134/S0032945216010112</ext-link></mixed-citation></ref></ref-list></tp:taxon-treatment>
