# Supplementary material for: Distribution and species identification in the crustacean isopod genus Dynamene Leach, 1814 along the North East Atlantic-Black Sea axis
Source: Zookeys. 2016 Nov 23;(635):1–29. doi: 10.3897/zookeys.635.10240 (PMC5126507; doi:10.3897/zookeys.635.10240)
Supplement: Supplementary material 2 — List of locations where Dynamene specimens were recorded in this study [file zookeys-635-001-s002.xlsx]

## Sheet: Folha1
Species present	Region	Country/Archipelago	Location	Latitude	Longitude
Dynamene bicolor	Black Sea	Bulgaria	Varna	43°12'52"N	28°00'36"E
Dynamene bicolor	Black Sea	Georgia	Sukhumi Bay	43°00'00"N	41°00'00"E
Dynamene bicolor	Black Sea	Romania	Constanta	44°12'41"N	28°38'40"E
Dynamene bicolor	Black Sea	Turkey	Rýze	41°01'52"N	40°28'23"E
Dynamene bicolor	Black Sea	Turkey	Sinop	42°00'28"N	35°10'57"E
Dynamene bicolor	Black Sea	Turkey	Trabzon harbour	41°00'20"N	39°44'14"E
Dynamene bicolor	Mediterranean Sea	Croatia	Rovinji	45°04'00"N	13°37'60"E
Dynamene bicolor	Mediterranean Sea	Egypt	Alexandria	31°11'07"N	29°52'32"E
Dynamene bicolor	Mediterranean Sea	France	Argelès	42°32'11"N	03°03'23"E
Dynamene bicolor	Mediterranean Sea	France	Banylus-sur-Mer	42°29'14"N	03°07'40"E
Dynamene bicolor	Mediterranean Sea	France	Calvi	42°34'14"N	08°45'00"E
Dynamene bicolor	Mediterranean Sea	France	Toulon	43°04'00"N	05°47'50"E
Dynamene bicolor	Mediterranean Sea	France	Villefranche-sur-Mer	43°42'11"N	07°18'48"E
Dynamene bicolor	Mediterranean Sea	France	Marseilles	43°16'60"N	05°21'60"E
Dynamene bicolor	Mediterranean Sea	Greece	Corfu Island	39°36'00"N	19°48'60"E
Dynamene bicolor	Mediterranean Sea	Greece	Emborious Bay	38°11'01"N	26°00'60"E
Dynamene bicolor	Mediterranean Sea	Greece	Gerakini Beach	40°15'60"N	23°26'00"E
Dynamene bicolor	Mediterranean Sea	Greece	Matala	34°59'00"N	24°44'00"E
Dynamene bicolor	Mediterranean Sea	Greece	Mesolongion	38°22'00"N	21°25'00"E
Dynamene bicolor	Mediterranean Sea	Greece	Ouranoupolis	40°19'55"N	23°57'60"E
Dynamene bicolor	Mediterranean Sea	Greece	Sulaora	39°30'35"N	20°15'30"E
Dynamene bicolor	Mediterranean Sea	Israel	Acre	32°54'60"N	35°04'00"E
Dynamene bicolor	Mediterranean Sea	Israel	Bat-Yam	32°05'42"N	34°46'23"E
Dynamene bicolor	Mediterranean Sea	Israel	Michmoret	32°20'14"N	34°51'00"E
Dynamene bicolor	Mediterranean Sea	Israel	Mikhmoret	32°24'14"N	34°52'00"E
Dynamene bicolor	Mediterranean Sea	Israel	Palmhim	31°55'00"N	34°42'00"E
Dynamene bicolor	Mediterranean Sea	Israel	Rosh Hanikva	33°04'56"N	35°06'16"E
Dynamene bicolor	Mediterranean Sea	Italy	Elba Island	42°47'60"N	10°07'60"E
Dynamene bicolor	Mediterranean Sea	Italy	Grand Hotel	40°50'00"N	14°15'00"E
Dynamene bicolor	Mediterranean Sea	Italy	Ischia Island	40°43'56"N	13°57'59"E
Dynamene bicolor	Mediterranean Sea	Italy	Isola di Bergegge	44°14'00"N	08°26'00"E
Dynamene bicolor	Mediterranean Sea	Italy	Mergellina	40°49'00"N	14°13'00"E
Dynamene bicolor	Mediterranean Sea	Italy	Palermo	38°10'60"N	13°20'00"E
Dynamene bicolor	Mediterranean Sea	Italy	Posillipo	40°47'40"N	14°11'35"E
Dynamene bicolor	Mediterranean Sea	Malta	Cirkewwa	35°58'42"N	14°19'29"E
Dynamene bicolor	Mediterranean Sea	Malta	Mellieha Bay	35°58'04"N	14°21'05"E
Dynamene bicolor	Mediterranean Sea	Spain	Arenal d'en Castell	40°01'30"N	04°10'34"E
Dynamene bicolor	Mediterranean Sea	Spain	Alicante	38°20'08"N	00°29'13"E
Dynamene bicolor	Mediterranean Sea	Spain	Botafoc	38°53'60"N	01°26'00"E
Dynamene bicolor	Mediterranean Sea	Spain	Cadaqués	42°14'25"N	03°12'18"E
Dynamene bicolor	Mediterranean Sea	Spain	Cala Morell	40°02'60"N	03°53'00"E
Dynamene bicolor	Mediterranean Sea	Spain	Calla Longa	38°57'16"N	01°31'36"E
Dynamene bicolor	Mediterranean Sea	Spain	Cap d'Artutx	39°55'44"N	03°49'22"E
Dynamene bicolor	Mediterranean Sea	Spain	Estany d'es Peix	38°43'04"N	01°25'21"E
Dynamene bicolor	Mediterranean Sea	Spain	San Antonio	38°58'05"N	01°17'59"E
Dynamene bicolor	Mediterranean Sea	Tunisia	Tunis Harbour	36°50'00"N	10°13'60"E
Dynamene bicolor	Mediterranean Sea	Turkey	Antalya	36°52'60"N	30°44'00"E
Dynamene bicolor	Mediterranean Sea	Turkey	Izmir	38°27'09"N	27°05'50"E
Dynamene bidentata	Atlantic Ocean	Canary Islands	Bañaderos	28°08'59"N	15°32'24"W
Dynamene bidentata	Atlantic Ocean	Canary Islands	Tenerife Island	28°02'03"N	16°32'27"W
Dynamene bidentata	Atlantic Ocean	Channel Islands	Petit Bot Bay	49°25'03"N	02°33'50"W
Dynamene bidentata	Atlantic Ocean	Channel Islands	Rocquaine Bay	49°25'60"N	02°38'60"W
Dynamene bidentata	Atlantic Ocean	England	Bovisand	50°19'60"N	04°06'60"W
Dynamene bidentata	Atlantic Ocean	England	Cape Cornwall	50°07'01"N	05°42'04"W
Dynamene bidentata	Atlantic Ocean	England	Castle Rocks	50°08'38"N	05°03'40"W
Dynamene bidentata	Atlantic Ocean	England	Clovelly	50°59'00"N	04°23'00"W
Dynamene bidentata	Atlantic Ocean	England	Feock	50°11'36"N	05°03'35"W
Dynamene bidentata	Atlantic Ocean	England	Goodrington Sands	50°24'60"N	03°33'60"W
Dynamene bidentata	Atlantic Ocean	England	Gwithian	50°13'42"N	05°23'39"W
Dynamene bidentata	Atlantic Ocean	England	Helford Passage	50°05'34"N	05°06'07"W
Dynamene bidentata	Atlantic Ocean	England	Kennack Sands	50°00'00"N	05°10'00"W
Dynamene bidentata	Atlantic Ocean	England	Ilfracombe	51°12'32"N	04°07'46"W
Dynamene bidentata	Atlantic Ocean	England	Lizard	49°57'43"N	05°11'54"W
Dynamene bidentata	Atlantic Ocean	England	Marazion	50°07'00"N	05°27'00"W
Dynamene bidentata	Atlantic Ocean	England	Mevagissey	50°15'16"N	04°46'01"W
Dynamene bidentata	Atlantic Ocean	England	Mounts Bay	50°05'35"N	05°22'27"W
Dynamene bidentata	Atlantic Ocean	England	Mullion Cove	49°59'49"N	05°15'18"W
Dynamene bidentata	Atlantic Ocean	England	Padstow Bay	50°34'49"N	04°55'20"W
Dynamene bidentata	Atlantic Ocean	England	Penzance	50°07'00"N	05°31'60"W
Dynamene bidentata	Atlantic Ocean	England	Portland Harbour	50°34'00"N	02°26'00"W
Dynamene bidentata	Atlantic Ocean	England	Kimmerridge Bay	50°36'39"N	02°07'00"W
Dynamene bidentata	Atlantic Ocean	England	Porthleven	50°04'57"N	05°19'21"W
Dynamene bidentata	Atlantic Ocean	England	Portlooe	50°20'31"N	04°27'38"W
Dynamene bidentata	Atlantic Ocean	England	Portscatho	50°11'06"N	04°58'15"W
Dynamene bidentata	Atlantic Ocean	England	Rosenithon	50°02'48"N	05°04'02"W
Dynamene bidentata	Atlantic Ocean	England	South Milton Sands	50°15'00"N	03°50'60"W
Dynamene bidentata	Atlantic Ocean	England	St Agnes	50°19'01"N	05°14'02"W
Dynamene bidentata	Atlantic Ocean	England	St Mawes	50°09'18"N	05°01'20"W
Dynamene bidentata	Atlantic Ocean	England	St Ives	50°11'60"N	05°28'00"W
Dynamene bidentata	Atlantic Ocean	England	Treen	50°11'10"N	05°36'05"W
Dynamene bidentata	Atlantic Ocean	England	Trevelgue	50°25'33"N	05°03'13"W
Dynamene bidentata	Atlantic Ocean	England	Trevone	50°32'41"N	04°58'53"W
Dynamene bidentata	Atlantic Ocean	England	Treyarnon	50°31'12"N	05°01'44"W
Dynamene bidentata	Atlantic Ocean	England	Wembury	50°17'26"N	04°46'46"W
Dynamene bidentata	Atlantic Ocean	England	Weymouth	50°36'17"N	02°32'12"W
Dynamene bidentata	Atlantic Ocean	England	Whitesand Bay	50°19'60"N	04°15'60"W
Dynamene bidentata	Atlantic Ocean	England	Hells Gate Beach	51°10'41"N	04°20'02"W
Dynamene bidentata	Atlantic Ocean	England	Widermouth	50°47'13"N	04°33'37"W
Dynamene bidentata	Atlantic Ocean	France	Bay de Morlaix	48°41'45"N	03°53'11"W
Dynamene bidentata	Atlantic Ocean	France	Brest	48°22'60"N	04°29'00"W
Dynamene bidentata	Atlantic Ocean	France	Finisterre	48°17'55"N	04°12'43"W
Dynamene bidentata	Atlantic Ocean	France	Perron-Quirec	48°47'60"N	03°26'00"W
Dynamene bidentata	Atlantic Ocean	France	Roscoff	48°43'40"N	03°58'09"W
Dynamene bidentata	Atlantic Ocean	France	Kerfanny	47°51'00"N	03°38'00"W
Dynamene bidentata	Atlantic Ocean	France	Trénez	47°46'60"N	03°42'00"W
Dynamene bidentata	Atlantic Ocean	Ireland	Ballycotton	51°49'59"N	08°01'03"W
Dynamene bidentata	Atlantic Ocean	Ireland	Carrownedin	54°13'55"N	09°05'21"W
Dynamene bidentata	Atlantic Ocean	Ireland	Cork	51°30'08"N	09°18'11"W
Dynamene bidentata	Atlantic Ocean	Ireland	Corkagh Beg	54°16'11"N	08°45'17"W
Dynamene bidentata	Atlantic Ocean	Ireland	Doonbeg	52°44'43"N	09°31'26"W
Dynamene bidentata	Atlantic Ocean	Ireland	Dungarvan	52°05'30"N	07°32'45"W
Dynamene bidentata	Atlantic Ocean	Ireland	Fenit	52°17'07"N	09°52'34"W
Dynamene bidentata	Atlantic Ocean	Ireland	Finvarra	53°08'58"N	09°08'22"W
Dynamene bidentata	Atlantic Ocean	Ireland	Galway	53°15'60"N	09°03'00"W
Dynamene bidentata	Atlantic Ocean	Ireland	Garrywilliam	52°18'34"N	10°03'17"W
Dynamene bidentata	Atlantic Ocean	Ireland	Glengariff	51°44'52"N	09°32'56"W
Dynamene bidentata	Atlantic Ocean	Ireland	Liscannor	52°56'10"N	09°26'16"W
Dynamene bidentata	Atlantic Ocean	Ireland	Loughshinny	53°33'39"N	05°58'55"W
Dynamene bidentata	Atlantic Ocean	Ireland	Mullagh	52°47'31"N	09°29'06"W
Dynamene bidentata	Atlantic Ocean	Ireland	Rathlee	54°16'49"N	09°03'31"W
Dynamene bidentata	Atlantic Ocean	Ireland	Roundstone	53°23'36"N	09°51'27"W
Dynamene bidentata	Atlantic Ocean	Ireland	The Seven Hogs	52°19'33"N	10°01'13"W
Dynamene bidentata	Atlantic Ocean	Ireland	Valentia	51°53'60"N	10°20'60"W
Dynamene bidentata	Atlantic Ocean	Isle of Man	Derby Haven	54°04'00"N	04°37'00"W
Dynamene bidentata	Atlantic Ocean	Isle of Man	Port Erin	54°05'03"N	04°45'39"W
Dynamene bidentata	Atlantic Ocean	Isles of Scilly	Bryher	49°57'08"N	06°21'54"W
Dynamene bidentata	Atlantic Ocean	Isles of Scilly	Old Town	49°54'10"N	06°18'13"W
Dynamene bidentata	Atlantic Ocean	Isles of Scilly	Periglio Bay	49°53'60"N	06°24'00"W
Dynamene bidentata	Atlantic Ocean	Isles of Scilly	Porth Hellick	49°54'54"N	06°16'47"W
Dynamene bidentata	Atlantic Ocean	Isles of Scilly	Smith Sound	49°52'52"N	06°21'59"W
Dynamene bidentata	Atlantic Ocean	Isles of Scilly	St Agnus	49°53'38"N	06°21'03"W
Dynamene bidentata	Atlantic Ocean	Isles of Scilly	St Martins	49°58'48"N	06°17'28"W
Dynamene bidentata	Atlantic Ocean	Isles of Scilly	St Marys	49°55'15"N	06°18'48"W
Dynamene bidentata	Atlantic Ocean	Isles of Scilly	Tresco	49°56'47"N	06°20'18"W
Dynamene bidentata	Atlantic Ocean	Morocco	Akhfenir	28°05'51"N	12°03'02"W
Dynamene bidentata	Atlantic Ocean	Morocco	El Jadida	33°15'51"N	08°30'38"W
Dynamene bidentata	Atlantic Ocean	Morocco	Essaouire	31°30'58"N	09°46'17"W
Dynamene bidentata	Atlantic Ocean	Morocco	Insouane	30°50'21"N	09°49'23"W
Dynamene bidentata	Atlantic Ocean	Morocco	Rabat	33°59'42"N	06°53'01"W
Dynamene bidentata	Atlantic Ocean	Morocco	Témara	33°56'31"N	06°56'36"W
Dynamene bidentata	Atlantic Ocean	Ireland	Tory Island	55°15'00"N	08°13'00"W
Dynamene bidentata	Atlantic Ocean	Portugal	Agudela	41°14'27"N	08°43'39"W
Dynamene bidentata	Atlantic Ocean	Portugal	Buarcos	40°10'34"N	08°54'02"W
Dynamene bidentata	Atlantic Ocean	Portugal	Peniche	39°22'21"N	09°22'39"W
Dynamene bidentata	Atlantic Ocean	Portugal	Praia Norte	41°41'21"N	08°50'52"W
Dynamene bidentata	Atlantic Ocean	Portugal	Sines	37°57'39"N	08°53'14"W
Dynamene bidentata	Atlantic Ocean	Portugal	Vale dos Homens	37°22'17"N	08°50'04"W
Dynamene bidentata	Atlantic Ocean	Portugal	Vila do Conde	41°21'03"N	08°45'15"W
Dynamene bidentata	Atlantic Ocean	Scotland	Ardrossan	55°36'43"N	04°43'10"W
Dynamene bidentata	Atlantic Ocean	Scotland	Oban	56°24'54"N	05°28'15"W
Dynamene bidentata	Atlantic Ocean	Scotland	Mull	56°26'21"N	06°00'03"W
Dynamene bidentata	Atlantic Ocean	Scotland	Bellochantuy	55°31'32"N	05°42'40"W
Dynamene bidentata	Atlantic Ocean	Scotland	Carsaig	56°19'09"N	05°57'54"W
Dynamene bidentata	Atlantic Ocean	Scotland	Clatholl	58°10'60"N	05°19'60"W
Dynamene bidentata	Atlantic Ocean	Scotland	Easdale	56°17'17"N	05°38'05"W
Dynamene bidentata	Atlantic Ocean	Scotland	Monach Islands	57°30'60"N	07°36'00"W
Dynamene bidentata	Atlantic Ocean	Spain	Bañugues	43°32'36"N	05°38'49"W
Dynamene bidentata	Atlantic Ocean	Spain	Barizo	43°19'20"N	08°52'22"W
Dynamene bidentata	Atlantic Ocean	Spain	Isla Castelo	43°36'17"N	08°11'28"W
Dynamene bidentata	Atlantic Ocean	Spain	Muxía	43°05'34"N	09°13'24"W
Dynamene bidentata	Atlantic Ocean	Spain	Pedreira	43°33'22"N	08°16'30"W
Dynamene bidentata	Atlantic Ocean	Spain	Ria de Arosa	42°34'07"N	08°53'07"W
Dynamene bidentata	Atlantic Ocean	Spain	Ria del Ferrol	43°28'53"N	08°12'50"W
Dynamene bidentata	Atlantic Ocean	Spain	Tarifa Island	36°00'00"N	05°36'38"W
Dynamene bidentata	Atlantic Ocean	Wales	Aber-Eiddy	51°56'30"N	05°11'55"W
Dynamene bidentata	Atlantic Ocean	Wales	Abermawr	51°56'17"N	05°12'27"W
Dynamene bidentata	Atlantic Ocean	Wales	Broad Haven	51°42'05"N	05°09'11"W
Dynamene bidentata	Atlantic Ocean	Wales	Caerfai Bay	51°52'00"N	05°15'00"W
Dynamene bidentata	Atlantic Ocean	Wales	Dinas Head	52°01'15"N	04°54'36"W
Dynamene bidentata	Atlantic Ocean	Wales	Freshwater East	51°38'44"N	04°51'34"W
Dynamene bidentata	Atlantic Ocean	Wales	Freshwater West	51°38'60"N	05°02'60"W
Dynamene bidentata	Atlantic Ocean	Wales	Goodwick Harbour	51°59'60"N	04°59'00"W
Dynamene bidentata	Atlantic Ocean	Wales	Manorbier	51°37'60"N	04°46'60"W
Dynamene bidentata	Atlantic Ocean	Wales	Martins Heaven	51°44'14"N	05°14'01"W
Dynamene bidentata	Atlantic Ocean	Wales	Monks Haven	51°42'60"N	05°08'00"W
Dynamene bidentata	Atlantic Ocean	Wales	Musselwick Sands	51°42'60"N	05°12'00"W
Dynamene bidentata	Atlantic Ocean	Wales	Nolton Haven	51°48'58"N	05°06'27"W
Dynamene bidentata	Atlantic Ocean	Wales	Porth Colman	52°52'00."N	04°41'00"W
Dynamene bidentata	Atlantic Ocean	Wales	Rhoscolyn	53°15'00"N	04°34'60"W
Dynamene bidentata	Atlantic Ocean	Wales	Rhosneigre	53°13'00"N	04°30'60"W
Dynamene bidentata	Atlantic Ocean	Wales	Sandy Haven	51°43'32"N	05°06'27"W
Dynamene bidentata	Atlantic Ocean	Wales	Skomer	51°43'60"N	05°16'60"W
Dynamene bidentata	Atlantic Ocean	Wales	St Brides Haven	51°45'60"N	05°05'60"W
Dynamene bidentata	Atlantic Ocean	Wales	Stackpole	51°37'41"N	04°53'45"W
Dynamene bidentata	Atlantic Ocean	Wales	West Angle	51°40'60"N	05°04'60"W
Dynamene bidentata	Atlantic Ocean	Wales	West Dale Bay	51°42'28"N	05°11'19"W
Dynamene bidentata	Atlantic Ocean	Wales	Whitesands Bay	51°53'10"N	05°18'18"W
Dynamene bifida	Mediterranean Sea	France	Banylus-sur-Mer	42°29'14"N	03°07'40"E
Dynamene bifida	Mediterranean Sea	France	Endoume	43°16'21"N	05°21'33"E
Dynamene bifida	Mediterranean Sea	Greece	Corfu Island	39°36'00"N	19°48'60"E
Dynamene bifida	Mediterranean Sea	Italy	Ischia Island	40°43'56"N	13°57'59"E
Dynamene bifida	Mediterranean Sea	Italy	Mergellina	40°49'00"N	14°13'00"E
Dynamene bifida	Mediterranean Sea	Spain	Mojacar	37°07'60"N	01°51'00"W
Dynamene bifida	Mediterranean Sea	Turkey	Izmir	38°27'09"N	27°05'50"E
Dynamene edwardsi	Atlantic Ocean	Azores	Angra do Heroismo	38°38'60"N	27°14'60"W
Dynamene edwardsi	Atlantic Ocean	Azores	Corvo Island	39°39'60"N	31°07'00"W
Dynamene edwardsi	Atlantic Ocean	Azores	Formigas Island	37°15'60"N	24°47'00"W
Dynamene edwardsi	Atlantic Ocean	Azores	Mosteiros	37°54'01"N	25°49'04"W
Dynamene edwardsi	Atlantic Ocean	Azores	Pico Island	38°23'60"N	28°15'00"W
Dynamene edwardsi	Atlantic Ocean	Azores	Ponta da Ferraria	37°51'40"N	25°51'17"W
Dynamene edwardsi	Atlantic Ocean	Azores	Santa Maria Island	36°56'53"N	25°05'34"W
Dynamene edwardsi	Atlantic Ocean	Azores	São Jorge Island	38°37'41"N	27°56'11"W
Dynamene edwardsi	Atlantic Ocean	Canary Islands	Arenas Blancas	27°46'02"N	18°07'17"W
Dynamene edwardsi	Atlantic Ocean	Canary Islands	Arinaga	27°51'00"N	15°23'60"W
Dynamene edwardsi	Atlantic Ocean	Canary Islands	Arrecife	28°57'08"N	13°32'59"W
Dynamene edwardsi	Atlantic Ocean	Canary Islands	Bañaderos	28°08'59"N	15°32'24"W
Dynamene edwardsi	Atlantic Ocean	Canary Islands	Caleta	28°09'47"N	15°41'57"W
Dynamene edwardsi	Atlantic Ocean	Canary Islands	El Faro	28°27'27"N	17°51'01"W
Dynamene edwardsi	Atlantic Ocean	Canary Islands	Fuerteventura	28°04'10"N	14°30'36"W
Dynamene edwardsi	Atlantic Ocean	Canary Islands	La Fajana	28°50'32"N	17°47'40"W
Dynamene edwardsi	Atlantic Ocean	Canary Islands	La Salemera	28°34'41"N	17°45'38"W
Dynamene edwardsi	Atlantic Ocean	Canary Islands	Las Palmas	28°08'60"N	15°25'60"W
Dynamene edwardsi	Atlantic Ocean	Canary Islands	Los Cristianos	28°02'41"N	16°42'43"W
Dynamene edwardsi	Atlantic Ocean	Canary Islands	Los Sargos	27°47'05"N	18°00'42"W
Dynamene edwardsi	Atlantic Ocean	Canary Islands	Mal Paso	28°24'58"N	16°17'55"W
Dynamene edwardsi	Atlantic Ocean	Canary Islands	Playa Blanca	28°51'00"N	13°49'00"W
Dynamene edwardsi	Atlantic Ocean	Canary Islands	Playa Melenara	27°59'20"N	15°22'14"W
Dynamene edwardsi	Atlantic Ocean	Canary Islands	Puerto de Mogan	27°49'40"N	15°47'16"W
Dynamene edwardsi	Atlantic Ocean	Canary Islands	Rada de Arrieta	29°09'17"N	13°25'43"W
Dynamene edwardsi	Atlantic Ocean	Madeira	Caniçal	32°44'00"N	16°44'00"W
Dynamene edwardsi	Atlantic Ocean	Madeira	Funchal 1	32°38'44"N	16°58'30"W
Dynamene edwardsi	Atlantic Ocean	Madeira	Funchal 2	32°38'38"N	16°52'35"W
Dynamene edwardsi	Atlantic Ocean	Madeira	Funchal 3	32°38'11"N	16°56'52"W
Dynamene edwardsi	Atlantic Ocean	Madeira	Ponta da Cruz	32°37'59"N	16°56'37"W
Dynamene edwardsi	Atlantic Ocean	Madeira	Porto dos Frades	33°04'21"N	16°17'44"W
Dynamene edwardsi	Atlantic Ocean	Madeira	Reis Magos	32°38'46"N	16°49'27"W
Dynamene edwardsi	Atlantic Ocean	Madeira	Selvagem Grande	30°08'28"N	15°52'12"W
Dynamene edwardsi	Atlantic Ocean	Madeira	Selvagem Pequena	30°01'60"N	16°01'00"W
Dynamene edwardsi	Atlantic Ocean	Mauritania	Nouadhibou	20°56'00"N	17°02'00"W
Dynamene edwardsi	Atlantic Ocean	Morocco	Arzila	35°27'29"N	06°02'53"W
Dynamene edwardsi	Atlantic Ocean	Morocco	El Jadida	33°15'51"N	08°30'39"W
Dynamene edwardsi	Atlantic Ocean	Morocco	Insouane	30°50'21"N	09°49'23"W
Dynamene edwardsi	Atlantic Ocean	Morocco	Tangiers Harbour	35°52'60"N	05°30'00"W
Dynamene edwardsi	Atlantic Ocean	Morocco	Tarfaya	27°55'04"N	12°57'40"W
Dynamene edwardsi	Atlantic Ocean	Portugal	Arrifes	37°04'34"N	08°16'36"W
Dynamene edwardsi	Atlantic Ocean	Portugal	Berlengas	39°24'42"N	09°30'40"W
Dynamene edwardsi	Atlantic Ocean	Portugal	Buarcos	40°10'34"N	08°54'02"W
Dynamene edwardsi	Atlantic Ocean	Portugal	Dona Ana	37°05'13"N	08°40'04"W
Dynamene edwardsi	Atlantic Ocean	Portugal	Ingrina	37°02'43"N	08°52'41"W
Dynamene edwardsi	Atlantic Ocean	Portugal	Lagos	37°06'00"N	08°40'00"W
Dynamene edwardsi	Atlantic Ocean	Portugal	Peniche	39°22'21"N	09°22'39"W
Dynamene edwardsi	Atlantic Ocean	Portugal	Sines	37°57'39"N	08°53'14"W
Dynamene edwardsi	Atlantic Ocean	Portugal	Vale dos Homens	37°22'17"N	08°50'04"W
Dynamene edwardsi	Atlantic Ocean	Portugal	Vilamoura	37°04'21"N	08°07'13"W
Dynamene edwardsi	Atlantic Ocean	Spain	Muxía	43°05'34"N	09°13'24"W
Dynamene edwardsi	Atlantic Ocean	Spain	Tarifa Island	36°00'00"N	05°36'38"W
Dynamene edwardsi	Mediterranean Sea	Algeria	Algiers Harbour	36°47'60"N	03°13'00"E
Dynamene edwardsi	Mediterranean Sea	Croatia	Marina Kornati	43°56'32"N	15°26'44"E
Dynamene edwardsi	Mediterranean Sea	Egypt	Alexandria	31°11'07"N	29°52'32"E
Dynamene edwardsi	Mediterranean Sea	France	Banylus-sur-Mer	42°29'14"N	03°07'40"E
Dynamene edwardsi	Mediterranean Sea	France	Endoume	43°16'21"N	05°21'33"E
Dynamene edwardsi	Mediterranean Sea	France	La Grande Motte	43°33'17"N	04°05'10"E
Dynamene edwardsi	Mediterranean Sea	France	Port Venders	43°17'47"N	03°32'57"E
Dynamene edwardsi	Mediterranean Sea	Greece	Emborious Bay	38°11'01"N	26°00'60"E
Dynamene edwardsi	Mediterranean Sea	Greece	Lindos	36°05'00"N	28°04'60"E
Dynamene edwardsi	Mediterranean Sea	Greece	Rhodes island	36°25'00"N	28°13'00"E
Dynamene edwardsi	Mediterranean Sea	Israel	Bat-Yam	32°05'42"N	34°46'23"E
Dynamene edwardsi	Mediterranean Sea	Israel	Haifa	32°54'60"N	35°04'00"E
Dynamene edwardsi	Mediterranean Sea	Israel	Michmoret	32°24'14"N	34°51'00"E
Dynamene edwardsi	Mediterranean Sea	Israel	Rosh Hanikva	33°04'56"N	35°06'16"E
Dynamene edwardsi	Mediterranean Sea	Italy	Castelsardo	40°54'46"N	08°42'00"E
Dynamene edwardsi	Mediterranean Sea	Italy	Genoa	44°23'57"N	08°55'47"E
Dynamene edwardsi	Mediterranean Sea	Italy	Harbour of Leghorn	43°33'04"N	10°17'54"E
Dynamene edwardsi	Mediterranean Sea	Italy	Ischia Island	40°43'56"N	13°57'59"E
Dynamene edwardsi	Mediterranean Sea	Italy	La Spezia	44°06'35"N	09°50'27"E
Dynamene edwardsi	Mediterranean Sea	Italy	Mergellina	40°49'00"N	14°13'00"E
Dynamene edwardsi	Mediterranean Sea	Italy	Porto Rotondo	41°01'43"N	09°32'43"E
Dynamene edwardsi	Mediterranean Sea	Italy	Santa Margherita	44°20'04"N	09°12'51"E
Dynamene edwardsi	Mediterranean Sea	Italy	Tiberio	40°32'06"N	14°13'27"E
Dynamene edwardsi	Mediterranean Sea	Italy	Vado Ligure	44°16'00"N	08°26'00"E
Dynamene edwardsi	Mediterranean Sea	Italy	Venice	45°26'00"N	12°18'00"E
Dynamene edwardsi	Mediterranean Sea	Malta	Birzebbugh	35°46'60"N	14°31'00"E
Dynamene edwardsi	Mediterranean Sea	Malta	Valetta Harbour	35°53'60"N	14°30'00"E
Dynamene edwardsi	Mediterranean Sea	Monaco	Monaco	43°44'00"N	07°23'00"E
Dynamene edwardsi	Mediterranean Sea	Spain	Alicante	38°20'00"N	00°29'47"W
Dynamene edwardsi	Mediterranean Sea	Spain	Cadaqués	42°14'25"N	03°12'18"E
Dynamene edwardsi	Mediterranean Sea	Spain	Cala Morell	40°02'60"N	03°53'00"E
Dynamene edwardsi	Mediterranean Sea	Spain	Cala Olivera	38°55'50"N	01°30'04"E
Dynamene edwardsi	Mediterranean Sea	Tunisia	Tunis Harbour	36°50'00"N	10°13'60"E
Dynamene edwardsi	Mediterranean Sea	Turkey	Izmir	38°27'09"N	27°05'50"E
Dynamene edwardsi	Red Sea	Egypt	Dahab	28°30'00"N	34°30'00"E
Dynamene edwardsi	Red Sea	Israel	Port of Eilat	29°30'60"N	34°55'60"E
Dynamene edwardsi	Suez Canal	Egypt	Tis'A	30°01'24"N	32°34'43"E
Dynamene magnitorata	Atlantic Ocean	Azores	Cinco Ribeiras	38°40'31"N	27°19'47"W
Dynamene magnitorata	Atlantic Ocean	Azores	Faial Island	38°31'00"N	28°36'60"W
Dynamene magnitorata	Atlantic Ocean	Azores	Flores Island	39°31'00"N	31°12'00"W
Dynamene magnitorata	Atlantic Ocean	Azores	Pico Island	38°23'60"N	28°15'00"W
Dynamene magnitorata	Atlantic Ocean	Azores	Porto Martins	38°40'60"N	27°03'27"W
Dynamene magnitorata	Atlantic Ocean	Azores	Praia Formosa	36°56'59"N	25°05'42"W
Dynamene magnitorata	Atlantic Ocean	Azores	Ribeira Chã	37°42'00"N	25°29'00"W
Dynamene magnitorata	Atlantic Ocean	Azores	Santa Maria Island	36°56'53"N	25°07'00"W
Dynamene magnitorata	Atlantic Ocean	Azores	São Jorge Island	38°37'41"N	27°56'11"W
Dynamene magnitorata	Atlantic Ocean	Azores	São Miguel island	37°46'00"N	25°29'00"W
Dynamene magnitorata	Atlantic Ocean	Canary Islands	El Faro	28°27'27"N	17°51'01"W
Dynamene magnitorata	Atlantic Ocean	Canary Islands	Fuerteventura	28°04'09"N	14°30'15"W
Dynamene magnitorata	Atlantic Ocean	Canary Islands	La Fajana	28°50'32"N	17°47'40"W
Dynamene magnitorata	Atlantic Ocean	Channel Islands	Petit Bot Bay	49°25'03"N	02°33'50"W
Dynamene magnitorata	Atlantic Ocean	Channel Islands	Rocquaine Bay	49°25'60"N	02°38'60"W
Dynamene magnitorata	Atlantic Ocean	England	Weymouth	50°36'17"N	02°32'12"W
Dynamene magnitorata	Atlantic Ocean	France	Argenton	48°31'41"N	04°46'41"W
Dynamene magnitorata	Atlantic Ocean	France	Barfleur	49°40’04"N	01°15'24"W
Dynamene magnitorata	Atlantic Ocean	France	Brignognan	48°40'20"N	04°18'49"W
Dynamene magnitorata	Atlantic Ocean	France	Grève Santec	48°41'38"N	03°58'09"W
Dynamene magnitorata	Atlantic Ocean	France	Isle de Glénans	47°17'37"N	03°12'28"W
Dynamene magnitorata	Atlantic Ocean	France	Kerfanny	47°47'60"N	03°43'00"W
Dynamene magnitorata	Atlantic Ocean	France	Roscoff	48°43'40"N	03°58'09"W
Dynamene magnitorata	Atlantic Ocean	France	Trégaster	48°50'32"N	03°31'06"W
Dynamene magnitorata	Atlantic Ocean	France	Trénez	47°46'60"N	03°42'00"W
Dynamene magnitorata	Atlantic Ocean	Madeira	Caniçal	32°44'00"N	16°44'00"W
Dynamene magnitorata	Atlantic Ocean	Madeira	Porto dos Frades	33°04'21"N	16°17'44"W
Dynamene magnitorata	Atlantic Ocean	Madeira	Porto Santo	33°04'21"N	16°20'00"W
Dynamene magnitorata	Atlantic Ocean	Morocco	Arzila	35°27'29"N	06°02'53"W
Dynamene magnitorata	Atlantic Ocean	Morocco	Fedhala	33°42'21"N	07°22'38"W
Dynamene magnitorata	Atlantic Ocean	Portugal	Armação de Pêra	37°06'00"N	08°20'60"W
Dynamene magnitorata	Atlantic Ocean	Portugal	Arrabida	38°28'10"N	08°59'05"W
Dynamene magnitorata	Atlantic Ocean	Portugal	Arrifes	37°04'34"N	08°16'36"W
Dynamene magnitorata	Atlantic Ocean	Portugal	Berlengas	39°24'42"N	09°30'40"W
Dynamene magnitorata	Atlantic Ocean	Portugal	Buarcos	40°10'34"N	08°54'02"W
Dynamene magnitorata	Atlantic Ocean	Portugal	Dona Ana	37°05'13"N	08°40'04"W
Dynamene magnitorata	Atlantic Ocean	Portugal	Peniche	39°22'21"N	09°22'39"W
Dynamene magnitorata	Atlantic Ocean	Portugal	Praia Norte	41°41'21"N	08°50'52"W
Dynamene magnitorata	Atlantic Ocean	Portugal	São Pedro de Moel	39°45'29"N	09°01'59"W
Dynamene magnitorata	Atlantic Ocean	Spain	Arosa	42°32'48"N	08°51'25"W
Dynamene magnitorata	Atlantic Ocean	Spain	Barizo	43°19'20"N	08°52'22"W
Dynamene magnitorata	Atlantic Ocean	Spain	Muxía	43°05'34"N	09°13'24"W
Dynamene magnitorata	Atlantic Ocean	Spain	Pedreira	43°33'22"N	08°16'30"W
Dynamene magnitorata	Atlantic Ocean	Spain	Puerto Sou	42°43'32"N	08°59'59"W
Dynamene magnitorata	Atlantic Ocean	Spain	San Vincent	43°23'20"N	04°22'43"W
Dynamene magnitorata	Atlantic Ocean	Spain	Tarifa Island	36°00'00"N	05°36'38"W
Dynamene magnitorata	Mediterranean Sea	Chafarinas Islands	Isla del Rey	35°10'60"N	02°24'60"W
Dynamene magnitorata	Mediterranean Sea	Egypt	Alexandria	31°11'07"N	29°52'32"E
Dynamene magnitorata	Mediterranean Sea	Italy	Ischia Island	40°43'55"N	13°57'59"E
Dynamene magnitorata	Mediterranean Sea	Monaco	Fonteville	43°43'00"N	07°25'00"E
Dynamene magnitorata	Mediterranean Sea	Spain	Alicante	38°20'00"N	00°29'47"W
Dynamene magnitorata	Mediterranean Sea	Tunisia	Tunis Harbour	36°50'00"N	10°13'60"E
Dynamene sp.	Mediterranean Sea	NW Aegean	Greece	40°00'00"N	25°00'00"E
Dynamene tubicauda	Mediterranean Sea	Italy	Brucoli	37°15'60"N	15°11'00"E
Dynamene tubicauda	Mediterranean Sea	Italy	Calaberdardo	36°51'18"N	15°07'15"E
Dynamene tubicauda	Mediterranean Sea	Italy	Elba Island	42°47'60"N	10°07'60"E
Dynamene tubicauda	Mediterranean Sea	Italy	Ischia Island	40°43'56"N	13°57'59"E
Dynamene tubicauda	Mediterranean Sea	Italy	Isola Lachea	37°32'60"N	15°09'00"E
Dynamene tubicauda	Mediterranean Sea	Italy	Sorrento	40°37'00"N	14°21'60"E
Dynamene tubicauda	Mediterranean Sea	Malta	Mellieha Bay	35°58'00"N	14°20'60"E

## Sheet: ESRI_MAPINFO_SHEET
{"extentsLinked":false,"version":1}
